# Supplementary material for: Redox poise in R. rubrum phototrophic growth drives large-scale changes in macromolecular pathways
Source: PLoS Comput Biol. 2025 Jun 10;21(6):e1013015. doi: 10.1371/journal.pcbi.1013015 (PMC12151479; doi:10.1371/journal.pcbi.1013015)
Supplement: S1 Table — (Excel) [file pcbi.1013015.s002.xlsx]

## Sheet: Table 1
				Strain:		Rs. rubrum UR2
				Genotype:		wild-type
				Substrate(s):		[13C]Bicarb + Malate
				Model notes:		reversible malate synthase instead of ethylmalonyl-CoA pathway
BioCyc Reaction Frame ID	Simulation Reaction	MFA Model Reaction name	MFA Reaction		Simulation Flux after chemical reaction has been adjusted to be same direction as MFA Reaction	Flux (mol% fumarate uptake rate)	Lower bound	Upper bound
		uptake_CO2	up_CO2 (A) -> CO2 (A)			330.64	261.659	infinite
		uptake_CO2_nat	up_CO2_nat (A) -> CO2 (A)			9.9121e-06	0	3619800
		Out_CO2	CO2 (a) -> CO2_out (a)			432.64	362.795	infinite
MALATE Import	(s)-malate:external=(s)-malate:cytoplasm	uptake_Mal	up_Mal (abcd) -> Mal (abcd)		100	100	100	100
CITSYN-RXN	acetyl-coa + oxaloacetate + h2o = citrate + coa	Cit_Syn	AcCoA (AB) + OAA (abcd) -> Cit (dcbaBA)		-3.46921	8.0184	6.8891	9.4029
CITLY-RXN	oxaloacetate + acetate=citrate		citrate -> oxaloacetate + acetate		32.0901
ISOCITDEH-RXN-NAD	d-threo-isocitrate + nad+ = 2-oxoglutarate + co2 + nadh	IcitDH	Cit (abcdef) + X (x) -> aKG (abcef) + CO2 (d) + XH (x)		0	8.0184	6.8891	9.4029
ISOCITDEH-RXN	nadp+ + d-threo-isocitrate = co2 + nadph + 2-oxoglutarate				-35.5594
2-OXOGLUTARATE-SYNTHASE-RXN	coa + 2.0 an_oxidized_ferredoxin + 2-oxoglutarate = co2 + 2.0 a_reduced_ferredoxin + succinyl-coa	aKGDH net	aKG (abcde) + X (x) <-> Suc (bcde) + CO2 (a) + XH (x)		-48.6477	-0.6645	-1.1963	0.5508
RXN-14971	ubiquinone + succinate = ubiquinol + fumarate	SucDH net	Suc (abcd) + X (x) <-> Fum (abcd) + XH (x)		-30.8286	-0.6645	-1.1963	0.5508
FUMHYDR-RXN	(s)-malate = fumarate + h2o	Fumarase net	Fum (abcd) <-> Mal (abcd)		-90.6724	-0.6743	-1.2077	0.5409
MALATE-DEH-RXN	(S)-malate + NAD+ = NADH + oxaloacetate	MalDH net	Mal (abcd) + X (x) <-> OAA (abcd) + XH (x)		5.44034	99.3257	98.7923	100.541
PEPCARBOXYKIN-RXN	oxaloacetate:cytoplasm + atp:cytoplasm = co2:cytoplasm + phosphoenolpyruvate:cytoplasm + adp:cytoplasm	PEPCK net	OAA (abcd) <-> PEP (abc) + CO2 (d)		41.0785	80.2866	78.3648	82.2058
PYRUFLAVREDUCT-RXN	coa + 2.0 an_oxidized_ferredoxin + pyruvate = acetyl-coa + co2 + 2.0 a_reduced_ferredoxin	PyrDH net	Pyr (ABC) + X (x) <-> AcCoA (BC) + CO2 (A) + XH (x)		0	19.0423	17.2588	20.847
PEPDEPHOS-RXN	phosphoenolpyruvate + adp = pyruvate + atp	PyrKinase net	PEP (abc) <-> Pyr (abc)		34.9286	57.6824	55.2559	60.1078
2PGADEHYDRAT-RXN	2-phospho-d-glycerate = phosphoenolpyruvate + h2o	enolase net	PEP (abc) <-> PG3 (abc)		-1.81345	18.8172	17.0747	20.5758
1.2.1.13-RXN	d-glyceraldehyde-3-phosphate + nadp+ + orthophosphate = 3-phospho-d-glyceroyl-phosphate + nadph	GAPDH net	PG3 (abc) + XH (x) <-> G3P (abc) + X (x)		1.81345	29.2789	27.5254	31.052
F16ALDOLASE-RXN	glycerone_phosphate + d-glyceraldehyde-3-phosphate = beta-d-fructose-1,6-bisphosphate	F6Paldolase net	G3P (abc) + G3P (ABC) <-> F6P (CBAabc)		1.97114	9.1782	8.3105	10.1489
NA		G6Pisomerase net	F6P (abcdef) <-> G6P (abcdef)		0	4.4769	3.1237	6.0948
NA		G6PDH	G6P (abcdef) + X (x) -> R5P (bcdef) + CO2 (a) + XH (x)		0	2.7997	1.49	4.3875
SEDOBISALDOL-RXN	glycerone_phosphate + d-erythrose-4-phosphate = d-sedoheptulose-1,7-bisphosphate	S7Paldolase	G3P (ABC) + E4P (abcd) -> S7P (CBAabcd)		-1.97114	2.8723	2.091	3.5494
RIBULOSE-BISPHOSPHATE-CARBOXYLASE-RXN	d-ribulose-1,5-bisphosphate + co2 + h2o = 2 3-phospho-d-glycerate	Rubisco	R5P (abcde) + CO2 (A) -> PG3 (Aba) + PG3 (cde)		-3.6269	10.9465	10.0159	11.8494
2TRANSKETO-RXN	beta-d-fructose-6-phosphate + d-glyceraldehyde-3-phosphate = d-erythrose-4-phosphate + d-xylulose-5-phosphate	TK1 net	F6P (abcdef) + G3P (ABC) <-> R5P (abABC) + E4P (cdef)		1.97114	4.3578	3.5076	5.1165
1TRANSKETO-RXN	d-sedoheptulose-7-phosphate + d-glyceraldehyde-3-phosphate = d-ribose-5-phosphate + d-xylulose-5-phosphate	TK2 net	S7P (abcdefg) + G3P (ABC) <-> R5P (abABC) + R5P (cdefg)		-1.97114	2.7803	1.9989	3.4572
MALSYN-RXN	acetyl-coa + glyoxylate + h2o = coa + (s)-malate	MalSyn net	Glx (ab) + AcCoA (AB) <-> Mal (abBA)		-3.78459	-1.8247e-14	-1.8247e-14	-1.8247e-14
GLYOHMETRANS-RXN	l-serine + tetrahydrofolate = glycine + 5,10-methylenetetrahydrofolate + h2o	Gly_Syn net	Ser (abc) <-> Gly (ab) + C1 (c)		-14.4287	7.9106	6.614	9.2062
NA		Asp_Syn	OAA (abcd) -> Asp (abcd)			0.3409	0.276	0.4107
NA		Thr_Syn net	Asp (abcd) <-> Thr (abcd)			0.3408	0.2759	0.4106
NA		Ile_Syn net	Obu (ABCD) + Pyr (abc) <-> Ile (ABbCDc) + CO2 (a)			1.902	1.5729	2.2311
NA		Ile_Trad net	Thr (abcd) + 5*XH (x) <-> Obu (abcd) + 5*X (x)			0.3406	0.2757	0.4104
NA		Ile_Alt net	Pyr (ABC) + AcCoA (ab) + XH (x) <-> Obu (abBC) + CO2 (A) + X (x)			1.5614	1.2897	1.8343
NA		Leu_Syn	Val (ABCDE) + AcCoA (ab) -> Leu (abBCDE) + CO2 (A)			0.00010033	0.00010033	0.00010033
NA		Met_Syn	Thr (abcd) + C1 (A) -> Met (abcdA)			0.0001	0.0001	0.0001
NA		Phe_Syn1	PEP (ABC) + E4P (abcd) -> Phe1 (BCabcd) + CO2 (A)			0.00010006	0.00010006	0.00010006
NA		Phe_Syn2	Phe1 (ABCDEF) + PEP (abc) -> Phe (abcABCDEF)			0.00010006	0.00010006	0.00010006
NA		Val_Syn	Pyr (abc) + Pyr (def) -> Val (defbc) + CO2 (a)			0.00020033	0.00020033	0.00020033
		Out_Asp	Asp (abcd) -> Asp_out (abcd)			0.0001	0.0001	0.0001
		Out_Thr	Thr (abcd) -> Thr_out (abcd)			0.0001	0.0001	0.0001
		Out_Ser	Ser (abc) -> Ser_out (abc)			2.5386	2.0695	3.0075
		Out_Gly	Gly (ab) -> Gly_out (ab)			7.9106	6.614	9.2062
		Out_Ile	Ile (abcde) -> Ile_out (abcde)			1.902	1.5729	2.2311
		Out_Leu	Leu (abcde) -> Leu_out (abcde)			0.00010033	0.00010033	0.00010033
		Out_Met	Met (abcde) -> Met_out (abcde)			0.0001	0.0001	0.0001
		Out_Val	Val (abcde) -> Val_out (abcde)			0.0001	0.0001	0.0001
		Out_Phe	Phe (abcdefghi) -> Phe_out (abcdefghi)			0.00010006	0.00010006	0.00010006
		Out_AcCoA	AcCoA (ab) -> AcCoA_out (ab)			9.4623	7.9159	11.0093
		Out_C1	C1 (a) -> C1_out (a)			7.9105	6.6139	9.2061
		Out_E4P	E4P (abcd) -> E4P_out (abcd)			1.4854	1.1491	1.8239
		Out_F6P	F6P (abcdef) -> F6P_out (abcdef)			0.3435	0.2769	0.4101
		Out_G6P	G6P (abcedf) -> G6P_out (abcdef)			1.6772	1.3647	1.9903
		Out_S7P	S7P (abcedfg) -> S7P_out (abcdefg)			0.092	0.0741	0.1098
		Out_OAA	OAA (abcd) -> OAA_out (abcd)			10.6798	9.0045	12.3557
		Out_aKG	aKG (abcde) -> aKG_out (abcde)			8.6829	7.4626	9.9054
		Out_R5P	R5P (abcde) -> R5P_out (abcde)			1.7716	1.46	2.0825
		Out_G3P	G3P (abc) -> G3P_out (abc)			0.9122	0.739	1.0886
		Out_PG3	PG3 (abc) -> PG3_out (abc)			0.9822	0.7941	1.1702
		Out_PEP	PEP (abc) -> PEP_out (abc)			3.7868	3.1051	4.4684
		Out_Pyr	Pyr (abc) -> Pyr_out (abc)			35.1763	32.1322	38.2202
		Ser_Syn net	PG3 (abc) <-> Ser (abc)			10.4491	9.0778	11.8195
		Out_Fum	Fum (abcd) -> Fum_out (abcd)			0.0098	0	0.0277
		Bio_Red	XH (x) -> X (x)			112.641	106.563	119.197
		Bio_Ox	X (x) -> XH (x)			17.3267	13.6965	20.9587
