# Supplementary material for: Redox poise in R. rubrum phototrophic growth drives large-scale changes in macromolecular pathways
Source: PLoS Comput Biol. 2025 Jun 10;21(6):e1013015. doi: 10.1371/journal.pcbi.1013015 (PMC12151479; doi:10.1371/journal.pcbi.1013015)
Supplement: S2 Table — (Excel) [file pcbi.1013015.s003.xlsx]

## Sheet: Reactions
REACTION	Subsystem	LEFT	RIGHT	LEFT_COMPARTMENT	RIGHT_COMPARTMENT	ENZYME_LEVEL	DGZERO	Full Rxn	Activity	KQ
RIBULOSE-BISPHOSPHATE-CARBOXYLASE-RXN	Rpal Glycolysis-Cbb-Ppp-Tca-Glyoxylatecycle-Ethanol-Methionine-Samcycles-Sercys	D-RIBULOSE-1,5-BISPHOSPHATE + CO2 + H2O	2 3-PHOSPHO-D-GLYCERATE	CYTOPLASM	CYTOPLASM	1	-23	D-RIBULOSE-1,5-BISPHOSPHATE + CO2 + H2O = 2 3-PHOSPHO-D-GLYCERATE	1	1.95124
PHOSGLYPHOS-RXN	Rpal Glycolysis-Cbb-Ppp-Tca-Glyoxylatecycle-Ethanol-Methionine-Samcycles-Sercys	3-PHOSPHO-D-GLYCERATE + ATP	3-PHOSPHO-D-GLYCEROYL-PHOSPHATE + ADP	CYTOPLASM	CYTOPLASM	1	18.5	3-PHOSPHO-D-GLYCERATE + ATP = 3-PHOSPHO-D-GLYCEROYL-PHOSPHATE + ADP	1	59.5047
1.2.1.13-RXN	Rpal Glycolysis-Cbb-Ppp-Tca-Glyoxylatecycle-Ethanol-Methionine-Samcycles-Sercys	D-GLYCERALDEHYDE-3-PHOSPHATE + NADP+ + ORTHOPHOSPHATE	3-PHOSPHO-D-GLYCEROYL-PHOSPHATE + NADPH	CYTOPLASM	CYTOPLASM	1	18.6	D-GLYCERALDEHYDE-3-PHOSPHATE + NADP+ + ORTHOPHOSPHATE = 3-PHOSPHO-D-GLYCEROYL-PHOSPHATE + NADPH	1	0.0168054
TRIOSEPISOMERIZATION-RXN	Rpal Glycolysis-Cbb-Ppp-Tca-Glyoxylatecycle-Ethanol-Methionine-Samcycles-Sercys	D-GLYCERALDEHYDE-3-PHOSPHATE	GLYCERONE_PHOSPHATE	CYTOPLASM	CYTOPLASM	1	-5.2	D-GLYCERALDEHYDE-3-PHOSPHATE = GLYCERONE_PHOSPHATE	1	0.461526
F16ALDOLASE-RXN	Rpal Glycolysis-Cbb-Ppp-Tca-Glyoxylatecycle-Ethanol-Methionine-Samcycles-Sercys	GLYCERONE_PHOSPHATE + D-GLYCERALDEHYDE-3-PHOSPHATE	BETA-D-FRUCTOSE-1,6-BISPHOSPHATE	CYTOPLASM	CYTOPLASM	1	-15.2	GLYCERONE_PHOSPHATE + D-GLYCERALDEHYDE-3-PHOSPHATE = BETA-D-FRUCTOSE-1,6-BISPHOSPHATE	1	68.7084
F16BDEPHOS-RXN	Rpal Glycolysis-Cbb-Ppp-Tca-Glyoxylatecycle-Ethanol-Methionine-Samcycles-Sercys	BETA-D-FRUCTOSE-1,6-BISPHOSPHATE + H2O	BETA-D-FRUCTOSE-6-PHOSPHATE + ORTHOPHOSPHATE	CYTOPLASM	CYTOPLASM	1	9.6	BETA-D-FRUCTOSE-1,6-BISPHOSPHATE + H2O = BETA-D-FRUCTOSE-6-PHOSPHATE + ORTHOPHOSPHATE	1	68.7084
2TRANSKETO-RXN	Rpal Glycolysis-Cbb-Ppp-Tca-Glyoxylatecycle-Ethanol-Methionine-Samcycles-Sercys	BETA-D-FRUCTOSE-6-PHOSPHATE + D-GLYCERALDEHYDE-3-PHOSPHATE	D-ERYTHROSE-4-PHOSPHATE + D-XYLULOSE-5-PHOSPHATE	CYTOPLASM	CYTOPLASM	1	-16.4	BETA-D-FRUCTOSE-6-PHOSPHATE + D-GLYCERALDEHYDE-3-PHOSPHATE = D-ERYTHROSE-4-PHOSPHATE + D-XYLULOSE-5-PHOSPHATE	1	68.7084
RIBULP3EPIM-RXN	Rpal Glycolysis-Cbb-Ppp-Tca-Glyoxylatecycle-Ethanol-Methionine-Samcycles-Sercys	D-XYLULOSE-5-PHOSPHATE	D-RIBULOSE-5-PHOSPHATE	CYTOPLASM	CYTOPLASM	1	3.4	D-XYLULOSE-5-PHOSPHATE = D-RIBULOSE-5-PHOSPHATE	1	0.461526
1TRANSKETO-RXN	Rpal Glycolysis-Cbb-Ppp-Tca-Glyoxylatecycle-Ethanol-Methionine-Samcycles-Sercys	D-SEDOHEPTULOSE-7-PHOSPHATE + D-GLYCERALDEHYDE-3-PHOSPHATE	D-RIBOSE-5-PHOSPHATE + D-XYLULOSE-5-PHOSPHATE	CYTOPLASM	CYTOPLASM	1	4	D-SEDOHEPTULOSE-7-PHOSPHATE + D-GLYCERALDEHYDE-3-PHOSPHATE = D-RIBOSE-5-PHOSPHATE + D-XYLULOSE-5-PHOSPHATE	1	0.0142019
SEDOHEPTULOSE-BISPHOSPHATASE-RXN	Rpal Glycolysis-Cbb-Ppp-Tca-Glyoxylatecycle-Ethanol-Methionine-Samcycles-Sercys	D-SEDOHEPTULOSE-1,7-BISPHOSPHATE + H2O	D-SEDOHEPTULOSE-7-PHOSPHATE + ORTHOPHOSPHATE	CYTOPLASM	CYTOPLASM	1	-17.9	D-SEDOHEPTULOSE-1,7-BISPHOSPHATE + H2O = D-SEDOHEPTULOSE-7-PHOSPHATE + ORTHOPHOSPHATE	1	0.0142019
RIB5PISOM-RXN	Rpal Glycolysis-Cbb-Ppp-Tca-Glyoxylatecycle-Ethanol-Methionine-Samcycles-Sercys	D-RIBOSE-5-PHOSPHATE	D-RIBULOSE-5-PHOSPHATE	CYTOPLASM	CYTOPLASM	1	1.8	D-RIBOSE-5-PHOSPHATE = D-RIBULOSE-5-PHOSPHATE	1	3.43506
PHOSPHORIBULOKINASE-RXN	Rpal Glycolysis-Cbb-Ppp-Tca-Glyoxylatecycle-Ethanol-Methionine-Samcycles-Sercys	D-RIBULOSE-5-PHOSPHATE + ATP	D-RIBULOSE-1,5-BISPHOSPHATE + ADP	CYTOPLASM	CYTOPLASM	1	-18.5	D-RIBULOSE-5-PHOSPHATE + ATP = D-RIBULOSE-1,5-BISPHOSPHATE + ADP	1	1.95124
SEDOBISALDOL-RXN	Rpal Glycolysis-Cbb-Ppp-Tca-Glyoxylatecycle-Ethanol-Methionine-Samcycles-Sercys	GLYCERONE_PHOSPHATE + D-ERYTHROSE-4-PHOSPHATE	D-SEDOHEPTULOSE-1,7-BISPHOSPHATE	CYTOPLASM	CYTOPLASM	1	-13.4	GLYCERONE_PHOSPHATE + D-ERYTHROSE-4-PHOSPHATE = D-SEDOHEPTULOSE-1,7-BISPHOSPHATE	1	0.0142019
RXN-15513	Rpal Glycolysis-Cbb-Ppp-Tca-Glyoxylatecycle-Ethanol-Methionine-Samcycles-Sercys	2-PHOSPHO-D-GLYCERATE	3-PHOSPHO-D-GLYCERATE	CYTOPLASM	CYTOPLASM	1	-4.5	2-PHOSPHO-D-GLYCERATE = 3-PHOSPHO-D-GLYCERATE	1	57.0881
PGLUCISOM-RXN	Rpal Glycolysis-Cbb-Ppp-Tca-Glyoxylatecycle-Ethanol-Methionine-Samcycles-Sercys	BETA-D-GLUCOSE-6-PHOSPHATE	BETA-D-FRUCTOSE-6-PHOSPHATE	CYTOPLASM	CYTOPLASM	1	28.7	BETA-D-GLUCOSE-6-PHOSPHATE = BETA-D-FRUCTOSE-6-PHOSPHATE	1	1
2PGADEHYDRAT-RXN	Rpal Glycolysis-Cbb-Ppp-Tca-Glyoxylatecycle-Ethanol-Methionine-Samcycles-Sercys	2-PHOSPHO-D-GLYCERATE	PHOSPHOENOLPYRUVATE + H2O	CYTOPLASM	CYTOPLASM	1	-4.09	2-PHOSPHO-D-GLYCERATE = PHOSPHOENOLPYRUVATE + H2O	1	0.0175168
PEPDEPHOS-RXN	Rpal Glycolysis-Cbb-Ppp-Tca-Glyoxylatecycle-Ethanol-Methionine-Samcycles-Sercys	PHOSPHOENOLPYRUVATE + ADP	PYRUVATE + ATP	CYTOPLASM	CYTOPLASM	1	-28.9	PHOSPHOENOLPYRUVATE + ADP = PYRUVATE + ATP	1	0.000663968
CITSYN-RXN	Reductivetca Cycle Plusfes Pdh Rxn	acetyl-CoA + oxaloacetate + H2O	citrate + COA	CYTOPLASM	CYTOPLASM	1	-31.5	acetyl-CoA + oxaloacetate + H2O = citrate + COA	1	0.0216069
ACONITATEDEHYDR-RXN	Reductivetca Cycle Plusfes Pdh Rxn	citrate	cis-aconitate + H2O	CYTOPLASM	CYTOPLASM	1	8.3	citrate = cis-aconitate + H2O	1	0.0222384
ACONITATEHYDR-RXN	Reductivetca Cycle Plusfes Pdh Rxn	cis-aconitate + H2O	D-threo-isocitrate	CYTOPLASM	CYTOPLASM	1	0.6	cis-aconitate + H2O = D-threo-isocitrate	1	0.0222384
ISOCITDEH-RXN-NAD	Rpal Glycolysis-Cbb-Ppp-Tca-Glyoxylatecycle-Ethanol-Methionine-Samcycles-Sercys	D-THREO-ISOCITRATE + NAD+	2-OXOGLUTARATE + CO2 + NADH	CYTOPLASM	CYTOPLASM	1	3.2963	D-THREO-ISOCITRATE + NAD+ = 2-OXOGLUTARATE + CO2 + NADH	1	0.288204
SUCCCOASYN-RXN	Reductivetca Cycle Plusfes Pdh Rxn	ATP + COA + succinate	ADP + ORTHOPHOSPHATE + succinyl-CoA	CYTOPLASM	CYTOPLASM	1	1	ATP + COA + succinate = ADP + ORTHOPHOSPHATE + succinyl-CoA	1	616.427
RXN-14971	Reductivetca Cycle Plusfes Pdh Rxn	UBIQUINONE + succinate	UBIQUINOL + fumarate	CYTOPLASM	CYTOPLASM	1	-23.8189	UBIQUINONE + succinate = UBIQUINOL + fumarate	1	0.00385565
FUMHYDR-RXN	Reductivetca Cycle Plusfes Pdh Rxn	(S)-malate	fumarate + H2O	CYTOPLASM	CYTOPLASM	1	-3.46	(S)-malate = fumarate + H2O	1	1066.35
MALATE-DEH-RXN	Malic Rxns Rubrum	(S)-malate + NAD+	NADH + oxaloacetate	CYTOPLASM	CYTOPLASM	1	33.01	(S)-malate + NAD+ = NADH + oxaloacetate	1	0.0232472
MALSYN-RXN	Ethylmalonyl Coa Pathway	acetyl-CoA + glyoxylate + H2O	COA + (S)-malate	CYTOPLASM	CYTOPLASM	1	-30.9	acetyl-CoA + glyoxylate + H2O = COA + (S)-malate	1	0.828996
ALCOHOL-DEHYDROG-RXN	Rpal Glycolysis-Cbb-Ppp-Tca-Glyoxylatecycle-Ethanol-Methionine-Samcycles-Sercys	ETHANOL + NAD+	ACETALDEHYDE + NADH	CYTOPLASM	CYTOPLASM	1	24.37	ETHANOL + NAD+ = ACETALDEHYDE + NADH	1	1
RXN66-3	Rpal Glycolysis-Cbb-Ppp-Tca-Glyoxylatecycle-Ethanol-Methionine-Samcycles-Sercys	ACETALDEHYDE + NAD+ + H2O	ACETATE + NADH	CYTOPLASM	CYTOPLASM	1	-43.2	ACETALDEHYDE + NAD+ + H2O = ACETATE + NADH	1	1.57319
ACETATE--COA-LIGASE-RXN	Rpal Glycolysis-Cbb-Ppp-Tca-Glyoxylatecycle-Ethanol-Methionine-Samcycles-Sercys	ACETATE + ATP + COA	ACETYL-COA + AMP + DIPHOSPHATE	CYTOPLASM	CYTOPLASM	1	-5.4	ACETATE + ATP + COA = ACETYL-COA + AMP + DIPHOSPHATE	1	4519.39
ASPAMINOTRANS-RXN	Rpal Glycolysis-Cbb-Ppp-Tca-Glyoxylatecycle-Ethanol-Methionine-Samcycles-Sercys	OXALOACETATE + L-GLUTAMATE	L-ASPARTATE + 2-OXOGLUTARATE	CYTOPLASM	CYTOPLASM	1	-2.9	OXALOACETATE + L-GLUTAMATE = L-ASPARTATE + 2-OXOGLUTARATE	1	149.065
ASPARTATEKIN-RXN	Gly-Trp-Tyr-His--Lys-Thr-Chorismate-Prpp	L-ASPARTATE + ATP	L-ASPARTYL-4-PHOSPHATE + ADP	CYTOPLASM	CYTOPLASM	1	16.4	L-ASPARTATE + ATP = L-ASPARTYL-4-PHOSPHATE + ADP	1	265.585
ASPARTATE-SEMIALDEHYDE-DEHYDROGENASE-RXN	Gly-Trp-Tyr-His--Lys-Thr-Chorismate-Prpp	L-ASPARTATE-4-SEMIALDEHYDE + NADP+ + ORTHOPHOSPHATE	L-ASPARTYL-4-PHOSPHATE + NADPH	CYTOPLASM	CYTOPLASM	1	-12.8	L-ASPARTATE-4-SEMIALDEHYDE + NADP+ + ORTHOPHOSPHATE = L-ASPARTYL-4-PHOSPHATE + NADPH	1	0.00376528
HOMOSERDEHYDROG-RXN	Rpal Glycolysis-Cbb-Ppp-Tca-Glyoxylatecycle-Ethanol-Methionine-Samcycles-Sercys	L-ASPARTATE-4-SEMIALDEHYDE + NADPH	L-HOMOSERINE + NADP+	CYTOPLASM	CYTOPLASM	1	-29.1	L-ASPARTATE-4-SEMIALDEHYDE + NADPH = L-HOMOSERINE + NADP+	1	146.779
HOMOSERINE-O-ACETYLTRANSFERASE-RXN	Rpal Glycolysis-Cbb-Ppp-Tca-Glyoxylatecycle-Ethanol-Methionine-Samcycles-Sercys	L-HOMOSERINE + ACETYL-COA	O-ACETYL-L-HOMOSERINE + COA	CYTOPLASM	CYTOPLASM	1	-26	L-HOMOSERINE + ACETYL-COA = O-ACETYL-L-HOMOSERINE + COA	1	22.983
ACETYLHOMOSER-CYS-RXN	Rpal Glycolysis-Cbb-Ppp-Tca-Glyoxylatecycle-Ethanol-Methionine-Samcycles-Sercys	O-ACETYL-L-HOMOSERINE + H2S	L-HOMOCYSTEINE + ACETATE	CYTOPLASM	CYTOPLASM	1	-62	O-ACETYL-L-HOMOSERINE + H2S = L-HOMOCYSTEINE + ACETATE	1	22.983
HOMOCYSMET-RXN	Rpal Glycolysis-Cbb-Ppp-Tca-Glyoxylatecycle-Ethanol-Methionine-Samcycles-Sercys	L-HOMOCYSTEINE + 5-METHYLTETRAHYDROFOLATE	L-METHIONINE + TETRAHYDROFOLATE	CYTOPLASM	CYTOPLASM	1	-8	L-HOMOCYSTEINE + 5-METHYLTETRAHYDROFOLATE = L-METHIONINE + TETRAHYDROFOLATE	1	20.3336
S-ADENMETSYN-RXN	Rpal Glycolysis-Cbb-Ppp-Tca-Glyoxylatecycle-Ethanol-Methionine-Samcycles-Sercys	ATP + L-METHIONINE + H2O	S-ADENOSYL-L-METHIONINE + ORTHOPHOSPHATE + DIPHOSPHATE	CYTOPLASM	CYTOPLASM	1	0	ATP + L-METHIONINE + H2O = S-ADENOSYL-L-METHIONINE + ORTHOPHOSPHATE + DIPHOSPHATE	1	1
RXN-7605	Rpal Glycolysis-Cbb-Ppp-Tca-Glyoxylatecycle-Ethanol-Methionine-Samcycles-Sercys	S-ADENOSYL-L-METHIONINE + TETRAHYDROFOLATE	S-ADENOSYL-L-HOMOCYSTEINE + 5-METHYLTETRAHYDROFOLATE	CYTOPLASM	CYTOPLASM	1	0	S-ADENOSYL-L-METHIONINE + TETRAHYDROFOLATE = S-ADENOSYL-L-HOMOCYSTEINE + 5-METHYLTETRAHYDROFOLATE	1	1
ADENOSYLHOMOCYSTEINASE-RXN	Rpal Glycolysis-Cbb-Ppp-Tca-Glyoxylatecycle-Ethanol-Methionine-Samcycles-Sercys	S-ADENOSYL-L-HOMOCYSTEINE + H2O	L-HOMOCYSTEINE + ADENOSINE	CYTOPLASM	CYTOPLASM	1	36.8	S-ADENOSYL-L-HOMOCYSTEINE + H2O = L-HOMOCYSTEINE + ADENOSINE	1	1
ADENOSYLHOMOCYSTEINE-NUCLEOSIDASE-RXN	Rpal Glycolysis-Cbb-Ppp-Tca-Glyoxylatecycle-Ethanol-Methionine-Samcycles-Sercys	S-ADENOSYL-L-HOMOCYSTEINE + H2O	S-RIBOSYL-L-HOMOCYSTEINE + ADENINE	CYTOPLASM	CYTOPLASM	1	-16.1	S-ADENOSYL-L-HOMOCYSTEINE + H2O = S-RIBOSYL-L-HOMOCYSTEINE + ADENINE	1	1
RIBOSYLHOMOCYSTEINASE-RXN	Rpal Glycolysis-Cbb-Ppp-Tca-Glyoxylatecycle-Ethanol-Methionine-Samcycles-Sercys	S-RIBOSYL-L-HOMOCYSTEINE	L-HOMOCYSTEINE + (4S)-4,5-DIHYDROXYPENTAN-2,3-DIONE	CYTOPLASM	CYTOPLASM	1	-13.4	S-RIBOSYL-L-HOMOCYSTEINE = L-HOMOCYSTEINE + (4S)-4,5-DIHYDROXYPENTAN-2,3-DIONE	1	1
GLUTAMINESYN-RXN	Rpal Glycolysis-Cbb-Ppp-Tca-Glyoxylatecycle-Ethanol-Methionine-Samcycles-Sercys	NH3 + L-GLUTAMATE + ATP	L-GLUTAMINE + ADP + ORTHOPHOSPHATE	CYTOPLASM	CYTOPLASM	1	-17.8	NH3 + L-GLUTAMATE + ATP = L-GLUTAMINE + ADP + ORTHOPHOSPHATE	1	1374.1
GLUTAMATESYN-RXN	Rpal Glycolysis-Cbb-Ppp-Tca-Glyoxylatecycle-Ethanol-Methionine-Samcycles-Sercys	L-GLUTAMINE + 2-OXOGLUTARATE + NADPH	2 L-GLUTAMATE + NADP+	CYTOPLASM	CYTOPLASM	1	-56.4	L-GLUTAMINE + 2-OXOGLUTARATE + NADPH = 2 L-GLUTAMATE + NADP+	1	1381.3
PGLYCDEHYDROG-RXN	Rpal Glycolysis-Cbb-Ppp-Tca-Glyoxylatecycle-Ethanol-Methionine-Samcycles-Sercys	3-PHOSPHO-D-GLYCERATE + NAD+	3-PHOSPHOOXYPYRUVATE + NADH	CYTOPLASM	CYTOPLASM	1	37.4	3-PHOSPHO-D-GLYCERATE + NAD+ = 3-PHOSPHOOXYPYRUVATE + NADH	1	1.25623
PSERTRANSAM-RXN	Rpal Glycolysis-Cbb-Ppp-Tca-Glyoxylatecycle-Ethanol-Methionine-Samcycles-Sercys	3-PHOSPHO-L-SERINE + 2-OXOGLUTARATE	L-GLUTAMATE + 3-PHOSPHOOXYPYRUVATE	CYTOPLASM	CYTOPLASM	1	12.8	3-PHOSPHO-L-SERINE + 2-OXOGLUTARATE = L-GLUTAMATE + 3-PHOSPHOOXYPYRUVATE	1	0.79603
RXN0-5114	Rpal Glycolysis-Cbb-Ppp-Tca-Glyoxylatecycle-Ethanol-Methionine-Samcycles-Sercys	3-PHOSPHO-L-SERINE + H2O	L-SERINE + ORTHOPHOSPHATE	CYTOPLASM	CYTOPLASM	1	-10.85	3-PHOSPHO-L-SERINE + H2O = L-SERINE + ORTHOPHOSPHATE	1	1.25623
CYSTATHIONINE-BETA-SYNTHASE-RXN	Rpal Glycolysis-Cbb-Ppp-Tca-Glyoxylatecycle-Ethanol-Methionine-Samcycles-Sercys	L-SERINE + L-HOMOCYSTEINE	L-CYSTATHIONINE + H2O	CYTOPLASM	CYTOPLASM	1	-32.5	L-SERINE + L-HOMOCYSTEINE = L-CYSTATHIONINE + H2O	1	2.98962
O-SUCCHOMOSERLYASE-RXN	Rpal Glycolysis-Cbb-Ppp-Tca-Glyoxylatecycle-Ethanol-Methionine-Samcycles-Sercys	O-SUCCINYL-L-HOMOSERINE + L-CYSTEINE	L-CYSTATHIONINE + SUCCINATE	CYTOPLASM	CYTOPLASM	1	-58	O-SUCCINYL-L-HOMOSERINE + L-CYSTEINE = L-CYSTATHIONINE + SUCCINATE	1	0.334491
HOMSUCTRAN-RXN	Rpal Glycolysis-Cbb-Ppp-Tca-Glyoxylatecycle-Ethanol-Methionine-Samcycles-Sercys	L-HOMOSERINE + SUCCINYL-COA	O-SUCCINYL-L-HOMOSERINE + COA	CYTOPLASM	CYTOPLASM	1	-33	L-HOMOSERINE + SUCCINYL-COA = O-SUCCINYL-L-HOMOSERINE + COA	1	0.334491
SERINE-O-ACETTRAN-RXN	Rpal Glycolysis-Cbb-Ppp-Tca-Glyoxylatecycle-Ethanol-Methionine-Samcycles-Sercys	L-SERINE + ACETYL-COA	O-ACETYL-L-SERINE + COA	CYTOPLASM	CYTOPLASM	1	-6.7	L-SERINE + ACETYL-COA = O-ACETYL-L-SERINE + COA	1	3.4318
ACSERLY-RXN	Rpal Glycolysis-Cbb-Ppp-Tca-Glyoxylatecycle-Ethanol-Methionine-Samcycles-Sercys	O-ACETYL-L-SERINE + H2S	L-CYSTEINE + ACETATE	CYTOPLASM	CYTOPLASM	1	-49	O-ACETYL-L-SERINE + H2S = L-CYSTEINE + ACETATE	1	3.4318
CITLY-RXN	Citrate Lyase	OXALOACETATE + ACETATE	CITRATE	CYTOPLASM	CYTOPLASM	1	-7.69157	OXALOACETATE + ACETATE=CITRATE	1	1.85414
2-OXOGLUTARATE-SYNTHASE-RXN	Reductivetca Cycle Plusfes Pdh Rxn	COA + 2.0 AN_OXIDIZED_FERREDOXIN + 2-oxoglutarate	CO2 + 2.0 A_REDUCED_FERREDOXIN + succinyl-CoA	CYTOPLASM	CYTOPLASM	1	86.688	COA + 2.0 AN_OXIDIZED_FERREDOXIN + 2-oxoglutarate = CO2 + 2.0 A_REDUCED_FERREDOXIN + succinyl-CoA	1	0.00200041
ISOCITDEH-RXN	Reductivetca Cycle Plusfes Pdh Rxn	NADP+ + D-threo-isocitrate	CO2 + NADPH + 2-oxoglutarate	CYTOPLASM	CYTOPLASM	1	3	NADP+ + D-threo-isocitrate = CO2 + NADPH + 2-oxoglutarate	1	0.0239307
PYRUFLAVREDUCT-RXN	Reductivetca Cycle Plusfes Pdh Rxn	COA + 2.0 AN_OXIDIZED_FERREDOXIN + pyruvate	acetyl-CoA + CO2 + 2.0 A_REDUCED_FERREDOXIN	CYTOPLASM	CYTOPLASM	1	78.188	COA + 2.0 AN_OXIDIZED_FERREDOXIN + pyruvate = acetyl-CoA + CO2 + 2.0 A_REDUCED_FERREDOXIN	1	0.00035379
MALATE-DEHYDROGENASE-ACCEPTOR-RXN	Malate Dehydrogenase Quinone	UBIQUINONE + (S)-malate	UBIQUINOL + oxaloacetate	CYTOPLASM	CYTOPLASM	1	-36.8597	UBIQUINONE + (S)-malate = UBIQUINOL + oxaloacetate	1	0.00132649
ATPSYN-RXN	Atp Synthase	ATP + H2O	ADP + ORTHOPHOSPHATE	CYTOPLASM	CYTOPLASM	1	-3.03154	ATP + H2O = ADP + ORTHOPHOSPHATE	1	6.72228e-05
DIHYDROXYISOVALDEHYDRAT-RXN	Superpathway Branched Chain Aa	(2R)-2,3-DIHYDROXY-3-METHYLBUTANOATE	3-METHYL-2-OXOBUTANOATE + H2O	CYTOPLASM	CYTOPLASM	1	-35.3	(2R)-2,3-DIHYDROXY-3-METHYLBUTANOATE = 3-METHYL-2-OXOBUTANOATE + H2O	1	359.326
ACETOLACTREDUCTOISOM-RXN	Superpathway Branched Chain Aa	(2R)-2,3-DIHYDROXY-3-METHYLBUTANOATE + NADP+	(S)-2-ACETOLACTATE + NADPH	CYTOPLASM	CYTOPLASM	1	25.2	(2R)-2,3-DIHYDROXY-3-METHYLBUTANOATE + NADP+ = (S)-2-ACETOLACTATE + NADPH	1	0.00278299
RXN-8991	Superpathway Branched Chain Aa	(2R,3S)-3-ISOPROPYLMALATE	2-ISOPROPYLMALEATE + H2O	CYTOPLASM	CYTOPLASM	1	-5	(2R,3S)-3-ISOPROPYLMALATE = 2-ISOPROPYLMALEATE + H2O	1	0.00522854
3-ISOPROPYLMALDEHYDROG-RXN	Superpathway Branched Chain Aa	(2R,3S)-3-ISOPROPYLMALATE + NAD+	(2S)-2-ISOPROPYL-3-OXOSUCCINATE + NADH	CYTOPLASM	CYTOPLASM	1	22	(2R,3S)-3-ISOPROPYLMALATE + NAD+ = (2S)-2-ISOPROPYL-3-OXOSUCCINATE + NADH	1	191.258
RXN-7800	Superpathway Branched Chain Aa	(2S)-2-ISOPROPYL-3-OXOSUCCINATE	4-METHYL-2-OXOPENTANOATE + CO2	CYTOPLASM	CYTOPLASM	1	-20	(2S)-2-ISOPROPYL-3-OXOSUCCINATE = 4-METHYL-2-OXOPENTANOATE + CO2	1	191.258
RXN-15121	Superpathway Branched Chain Aa	2-AMINOBUT-2-ENOATE	2-IMINOBUTANOATE	CYTOPLASM	CYTOPLASM	1	-17	2-AMINOBUT-2-ENOATE = 2-IMINOBUTANOATE	1	0.421473
DIHYDROXYMETVALDEHYDRAT-RXN	Isoleucine Biosynthesis Ii	(R)-2,3-dihydroxy-3-methylpentanoate	H2O + (S)-3-methyl-2-oxopentanoate	CYTOPLASM	CYTOPLASM	1	-35.3	(R)-2,3-dihydroxy-3-methylpentanoate = H2O + (S)-3-methyl-2-oxopentanoate	1	101.432
ACETOOHBUTREDUCTOISOM-RXN	Superpathway Branched Chain Aa	(R)-2,3-DIHYDROXY-3-METHYLPENTANOATE + NADP+	(S)-2-ACETO-2-HYDROXYBUTANOATE + NADPH	CYTOPLASM	CYTOPLASM	1	25.2	(R)-2,3-DIHYDROXY-3-METHYLPENTANOATE + NADP+ = (S)-2-ACETO-2-HYDROXYBUTANOATE + NADPH	1	0.0114518
ACETOLACTSYN-RXN	Superpathway Branched Chain Aa	2 PYRUVATE	(S)-2-ACETOLACTATE + CO2	CYTOPLASM	CYTOPLASM	1	-36	2 PYRUVATE = (S)-2-ACETOLACTATE + CO2	1	359.326
RXN-15123	Superpathway Branched Chain Aa	2-IMINOBUTANOATE + H2O	2-OXOBUTANOATE + NH3	CYTOPLASM	CYTOPLASM	1	-17	2-IMINOBUTANOATE + H2O = 2-OXOBUTANOATE + NH3	1	0.421473
3-ISOPROPYLMALISOM-RXN	Superpathway Branched Chain Aa	2-ISOPROPYLMALEATE + H2O	(2S)-2-ISOPROPYLMALATE	CYTOPLASM	CYTOPLASM	1	-1.5	2-ISOPROPYLMALEATE + H2O = (2S)-2-ISOPROPYLMALATE	1	0.00522854
2-ISOPROPYLMALATESYN-RXN	Superpathway Branched Chain Aa	3-METHYL-2-OXOBUTANOATE + ACETYL-COA + H2O	(2S)-2-ISOPROPYLMALATE + COA	CYTOPLASM	CYTOPLASM	1	-22	3-METHYL-2-OXOBUTANOATE + ACETYL-COA + H2O = (2S)-2-ISOPROPYLMALATE + COA	1	191.258
BRANCHED-CHAINAMINOTRANSFERILEU-RXN	Isoleucine Biosynthesis Ii	L-isoleucine + 2-oxoglutarate	L-glutamate + (S)-3-methyl-2-oxopentanoate	CYTOPLASM	CYTOPLASM	1	-7	L-isoleucine + 2-oxoglutarate = L-glutamate + (S)-3-methyl-2-oxopentanoate	1	0.00985885
BRANCHED-CHAINAMINOTRANSFERLEU-RXN	Superpathway Branched Chain Aa	L-LEUCINE + 2-OXOGLUTARATE	L-GLUTAMATE + 4-METHYL-2-OXOPENTANOATE	CYTOPLASM	CYTOPLASM	1	-1.3	L-LEUCINE + 2-OXOGLUTARATE = L-GLUTAMATE + 4-METHYL-2-OXOPENTANOATE	1	0.00522854
RXN-15122	Superpathway Branched Chain Aa	L-THREONINE	2-AMINOBUT-2-ENOATE + H2O	CYTOPLASM	CYTOPLASM	1	5.9	L-THREONINE = 2-AMINOBUT-2-ENOATE + H2O	1	0.421473
BRANCHED-CHAINAMINOTRANSFERVAL-RXN	Superpathway Branched Chain Aa	L-VALINE + 2-OXOGLUTARATE	L-GLUTAMATE + 3-METHYL-2-OXOBUTANOATE	CYTOPLASM	CYTOPLASM	1	0.6	L-VALINE + 2-OXOGLUTARATE = L-GLUTAMATE + 3-METHYL-2-OXOBUTANOATE	1	0.00594967
ACETOOHBUTSYN-RXN	Isoleucine Biosynthesis Ii	pyruvate + 2-oxobutanoate	CO2 + (S)-2-aceto-2-hydroxybutanoate	CYTOPLASM	CYTOPLASM	1	-26	pyruvate + 2-oxobutanoate = CO2 + (S)-2-aceto-2-hydroxybutanoate	1	101.432
RXN-7745	Isoleucine Biosynthesis Ii	(2R,3S)-3-methylmalate + NAD+	CO2 + NADH + 2-oxobutanoate	CYTOPLASM	CYTOPLASM	1	-2.13028	(2R,3S)-3-methylmalate + NAD+ = CO2 + NADH + 2-oxobutanoate	1	103.383
RXN-16062	Isoleucine Biosynthesis Ii	NADPH + (S)-2-aceto-2-hydroxybutanoate	NADP+ + (R)-2,3-dihydroxy-3-methylpentanoate	CYTOPLASM	CYTOPLASM	1	-20.694	NADPH + (S)-2-aceto-2-hydroxybutanoate = NADP+ + (R)-2,3-dihydroxy-3-methylpentanoate	1	14.181
R-2-METHYLMALATE-DEHYDRATASE-RXN	Isoleucine Biosynthesis Ii	(R)-citramalate	H2O + citraconate	CYTOPLASM	CYTOPLASM	1	9.38488	(R)-citramalate = H2O + citraconate	1	103.383
RXN-7743	Isoleucine Biosynthesis Ii	acetyl-CoA + pyruvate + H2O	COA + (R)-citramalate	CYTOPLASM	CYTOPLASM	1	-36.1467	acetyl-CoA + pyruvate + H2O = COA + (R)-citramalate	1	103.383
RXN-7744	Isoleucine Biosynthesis Ii	H2O + citraconate	(2R,3S)-3-methylmalate	CYTOPLASM	CYTOPLASM	1	8.94305	H2O + citraconate = (2R,3S)-3-methylmalate	1	103.383
DAHPSYN-RXN	Gly-Trp-Tyr-His--Lys-Thr-Chorismate-Prpp	PHOSPHOENOLPYRUVATE + D-ERYTHROSE-4-PHOSPHATE + H2O	3-DEOXY-D-ARABINO-HEPTULOSONATE-7-PHOSPHATE + ORTHOPHOSPHATE	CYTOPLASM	CYTOPLASM	1	-74.1	PHOSPHOENOLPYRUVATE + D-ERYTHROSE-4-PHOSPHATE + H2O = 3-DEOXY-D-ARABINO-HEPTULOSONATE-7-PHOSPHATE + ORTHOPHOSPHATE	1	139.1
3-DEHYDROQUINATE-SYNTHASE-RXN	Gly-Trp-Tyr-His--Lys-Thr-Chorismate-Prpp	3-DEOXY-D-ARABINO-HEPTULOSONATE-7-PHOSPHATE	3-DEHYDROQUINATE + ORTHOPHOSPHATE	CYTOPLASM	CYTOPLASM	1	-154	3-DEOXY-D-ARABINO-HEPTULOSONATE-7-PHOSPHATE = 3-DEHYDROQUINATE + ORTHOPHOSPHATE	1	139.1
3-DEHYDROQUINATE-DEHYDRATASE-RXN	Gly-Trp-Tyr-His--Lys-Thr-Chorismate-Prpp	3-DEHYDROQUINATE	3-DEHYDROSHIKIMATE + H2O	CYTOPLASM	CYTOPLASM	1	-5.3	3-DEHYDROQUINATE = 3-DEHYDROSHIKIMATE + H2O	1	139.1
SHIKIMATE-5-DEHYDROGENASE-RXN	Gly-Trp-Tyr-His--Lys-Thr-Chorismate-Prpp	SHIKIMATE + NADP+	3-DEHYDROSHIKIMATE + NADPH	CYTOPLASM	CYTOPLASM	1	16.2	SHIKIMATE + NADP+ = 3-DEHYDROSHIKIMATE + NADPH	1	0.00718907
SHIKIMATE-KINASE-RXN	Gly-Trp-Tyr-His--Lys-Thr-Chorismate-Prpp	SHIKIMATE + ATP	SHIKIMATE-3-PHOSPHATE + ADP	CYTOPLASM	CYTOPLASM	1	-22.2	SHIKIMATE + ATP = SHIKIMATE-3-PHOSPHATE + ADP	1	139.1
2.5.1.19-RXN	Gly-Trp-Tyr-His--Lys-Thr-Chorismate-Prpp	SHIKIMATE-3-PHOSPHATE + PHOSPHOENOLPYRUVATE	5-O-(1-CARBOXYLATOVINYL)-3-PHOSPHONATOSHIKIMATE + ORTHOPHOSPHATE	CYTOPLASM	CYTOPLASM	1	-15.9	SHIKIMATE-3-PHOSPHATE + PHOSPHOENOLPYRUVATE = 5-O-(1-CARBOXYLATOVINYL)-3-PHOSPHONATOSHIKIMATE + ORTHOPHOSPHATE	1	139.1
CHORISMATE-SYNTHASE-RXN	Gly-Trp-Tyr-His--Lys-Thr-Chorismate-Prpp	5-O-(1-CARBOXYLATOVINYL)-3-PHOSPHONATOSHIKIMATE	CHORISMATE + ORTHOPHOSPHATE	CYTOPLASM	CYTOPLASM	1	-50	5-O-(1-CARBOXYLATOVINYL)-3-PHOSPHONATOSHIKIMATE = CHORISMATE + ORTHOPHOSPHATE	1	139.1
CHORISMATEMUT-RXN	Gly-Trp-Tyr-His--Lys-Thr-Chorismate-Prpp	CHORISMATE	PREPHENATE	CYTOPLASM	CYTOPLASM	1	-48	CHORISMATE = PREPHENATE	1	133.305
PREPHENATEDEHYDROG-RXN	Gly-Trp-Tyr-His--Lys-Thr-Chorismate-Prpp	PREPHENATE + NAD+	3-(4-HYDROXYPHENYL)PYRUVATE + CO2 + NADH	CYTOPLASM	CYTOPLASM	1	-12	PREPHENATE + NAD+ = 3-(4-HYDROXYPHENYL)PYRUVATE + CO2 + NADH	1	55.0757
TYROSINE-AMINOTRANSFERASE-RXN	Gly-Trp-Tyr-His--Lys-Thr-Chorismate-Prpp	3-(4-HYDROXYPHENYL)PYRUVATE + L-GLUTAMATE	L-TYROSINE + 2-OXOGLUTARATE	CYTOPLASM	CYTOPLASM	1	1.1	3-(4-HYDROXYPHENYL)PYRUVATE + L-GLUTAMATE = L-TYROSINE + 2-OXOGLUTARATE	1	55.0757
ANTHRANSYN-RXN	Gly-Trp-Tyr-His--Lys-Thr-Chorismate-Prpp	CHORISMATE + L-GLUTAMINE	ANTHRANILATE + L-GLUTAMATE + PYRUVATE	CYTOPLASM	CYTOPLASM	1	-104	CHORISMATE + L-GLUTAMINE = ANTHRANILATE + L-GLUTAMATE + PYRUVATE	1	5.96323
PRTRANS-RXN	Gly-Trp-Tyr-His--Lys-Thr-Chorismate-Prpp	ANTHRANILATE + 5-PHOSPHO-ALPHA-D-RIBOSE-1-DIPHOSPHATE	N-(5-PHOSPHORIBOSYL)-ANTHRANILATE + DIPHOSPHATE	CYTOPLASM	CYTOPLASM	1	-61	ANTHRANILATE + 5-PHOSPHO-ALPHA-D-RIBOSE-1-DIPHOSPHATE = N-(5-PHOSPHORIBOSYL)-ANTHRANILATE + DIPHOSPHATE	1	5.96323
PRAISOM-RXN	Gly-Trp-Tyr-His--Lys-Thr-Chorismate-Prpp	N-(5-PHOSPHORIBOSYL)-ANTHRANILATE	1-(2-CARBOXYPHENYLAMINO)-1-DEOXY-D-RIBULOSE-5-PHOSPHATE	CYTOPLASM	CYTOPLASM	1	-9.8	N-(5-PHOSPHORIBOSYL)-ANTHRANILATE = 1-(2-CARBOXYPHENYLAMINO)-1-DEOXY-D-RIBULOSE-5-PHOSPHATE	1	5.96323
IGPSYN-RXN	Gly-Trp-Tyr-His--Lys-Thr-Chorismate-Prpp	1-(2-CARBOXYPHENYLAMINO)-1-DEOXY-D-RIBULOSE-5-PHOSPHATE	(1S,2R)-1-C-(INDOL-3-YL)GLYCEROL-3-PHOSPHATE + CO2 + H2O	CYTOPLASM	CYTOPLASM	1	-82	1-(2-CARBOXYPHENYLAMINO)-1-DEOXY-D-RIBULOSE-5-PHOSPHATE = (1S,2R)-1-C-(INDOL-3-YL)GLYCEROL-3-PHOSPHATE + CO2 + H2O	1	5.96323
RXN0-2381	Gly-Trp-Tyr-His--Lys-Thr-Chorismate-Prpp	(1S,2R)-1-C-(INDOL-3-YL)GLYCEROL-3-PHOSPHATE	INDOLE + D-GLYCERALDEHYDE-3-PHOSPHATE	CYTOPLASM	CYTOPLASM	1	19.3	(1S,2R)-1-C-(INDOL-3-YL)GLYCEROL-3-PHOSPHATE = INDOLE + D-GLYCERALDEHYDE-3-PHOSPHATE	1	5.96323
RXN0-2382	Gly-Trp-Tyr-His--Lys-Thr-Chorismate-Prpp	L-SERINE + INDOLE	L-TRYPTOPHAN + H2O	CYTOPLASM	CYTOPLASM	1	-49.7	L-SERINE + INDOLE = L-TRYPTOPHAN + H2O	1	5.96323
PRPPSYN-RXN	Prpp Synthesis Rubrum	ATP + D-ribose-5-phosphate	AMP + 5-PHOSPHO-ALPHA-D-RIBOSE-1-DIPHOSPHATE	CYTOPLASM	CYTOPLASM	1	5.6	ATP + D-ribose-5-phosphate = AMP + 5-PHOSPHO-ALPHA-D-RIBOSE-1-DIPHOSPHATE	1	0.013595
ATPPHOSPHORIBOSYLTRANS-RXN	Gly-Trp-Tyr-His--Lys-Thr-Chorismate-Prpp	ATP + 5-PHOSPHO-ALPHA-D-RIBOSE-1-DIPHOSPHATE	1-(5-PHOSPHO-BETA-D-RIBOSYL)-ATP + DIPHOSPHATE	CYTOPLASM	CYTOPLASM	1	0	ATP + 5-PHOSPHO-ALPHA-D-RIBOSE-1-DIPHOSPHATE = 1-(5-PHOSPHO-BETA-D-RIBOSYL)-ATP + DIPHOSPHATE	1	31.9068
HISTPRATPHYD-RXN	Gly-Trp-Tyr-His--Lys-Thr-Chorismate-Prpp	1-(5-PHOSPHO-BETA-D-RIBOSYL)-ATP + H2O	1-(5-PHOSPHO-BETA-D-RIBOSYL)-AMP + DIPHOSPHATE	CYTOPLASM	CYTOPLASM	1	0	1-(5-PHOSPHO-BETA-D-RIBOSYL)-ATP + H2O = 1-(5-PHOSPHO-BETA-D-RIBOSYL)-AMP + DIPHOSPHATE	1	31.9068
HISTCYCLOHYD-RXN	Gly-Trp-Tyr-His--Lys-Thr-Chorismate-Prpp	1-(5-PHOSPHO-BETA-D-RIBOSYL)-AMP + H2O	5-(5-PHOSPHO-D-RIBOSYL-AMINOFORMIMINO)-1-(5-PHOSPHORIBOSYL)-IMIDAZOLE-4-CARBOXAMIDE	CYTOPLASM	CYTOPLASM	1	0	1-(5-PHOSPHO-BETA-D-RIBOSYL)-AMP + H2O = 5-(5-PHOSPHO-D-RIBOSYL-AMINOFORMIMINO)-1-(5-PHOSPHORIBOSYL)-IMIDAZOLE-4-CARBOXAMIDE	1	31.9068
PRIBFAICARPISOM-RXN	Gly-Trp-Tyr-His--Lys-Thr-Chorismate-Prpp	5-(5-PHOSPHO-D-RIBOSYL-AMINOFORMIMINO)-1-(5-PHOSPHORIBOSYL)-IMIDAZOLE-4-CARBOXAMIDE	PHOSPHORIBULOSYLFORMIMINO-AICAR-PHOSPHATE	CYTOPLASM	CYTOPLASM	1	-9.3	5-(5-PHOSPHO-D-RIBOSYL-AMINOFORMIMINO)-1-(5-PHOSPHORIBOSYL)-IMIDAZOLE-4-CARBOXAMIDE = PHOSPHORIBULOSYLFORMIMINO-AICAR-PHOSPHATE	1	31.9068
GLUTAMIDOTRANS-RXN	Gly-Trp-Tyr-His--Lys-Thr-Chorismate-Prpp	PHOSPHORIBULOSYLFORMIMINO-AICAR-PHOSPHATE + L-GLUTAMINE	L-GLUTAMATE + D-ERYTHRO-1-(IMIDAZOL-4-YL)-GLYCEROL-3-PHOSPHATE + 5-AMINO-1-(5-PHOSPHO-D-RIBOSYL)IMIDAZOLE-4-CARBOXAMIDE	CYTOPLASM	CYTOPLASM	1	0	PHOSPHORIBULOSYLFORMIMINO-AICAR-PHOSPHATE + L-GLUTAMINE = L-GLUTAMATE + D-ERYTHRO-1-(IMIDAZOL-4-YL)-GLYCEROL-3-PHOSPHATE + 5-AMINO-1-(5-PHOSPHO-D-RIBOSYL)IMIDAZOLE-4-CARBOXAMIDE	1	31.9068
IMIDPHOSDEHYD-RXN	Gly-Trp-Tyr-His--Lys-Thr-Chorismate-Prpp	D-ERYTHRO-1-(IMIDAZOL-4-YL)-GLYCEROL-3-PHOSPHATE	3-(IMIDAZOL-4-YL)-2-OXOPROPYL-PHOSPHATE + H2O	CYTOPLASM	CYTOPLASM	1	-41.3	D-ERYTHRO-1-(IMIDAZOL-4-YL)-GLYCEROL-3-PHOSPHATE = 3-(IMIDAZOL-4-YL)-2-OXOPROPYL-PHOSPHATE + H2O	1	31.9068
HISTAMINOTRANS-RXN	Gly-Trp-Tyr-His--Lys-Thr-Chorismate-Prpp	3-(IMIDAZOL-4-YL)-2-OXOPROPYL-PHOSPHATE + L-GLUTAMATE	L-HISTIDINOL-PHOSPHATE + 2-OXOGLUTARATE	CYTOPLASM	CYTOPLASM	1	7.9	3-(IMIDAZOL-4-YL)-2-OXOPROPYL-PHOSPHATE + L-GLUTAMATE = L-HISTIDINOL-PHOSPHATE + 2-OXOGLUTARATE	1	31.9068
HISTIDPHOS-RXN	Gly-Trp-Tyr-His--Lys-Thr-Chorismate-Prpp	L-HISTIDINOL-PHOSPHATE + H2O	HISTIDINOL + ORTHOPHOSPHATE	CYTOPLASM	CYTOPLASM	1	-14.4	L-HISTIDINOL-PHOSPHATE + H2O = HISTIDINOL + ORTHOPHOSPHATE	1	31.9068
HISTOLDEHYD-RXN	Gly-Trp-Tyr-His--Lys-Thr-Chorismate-Prpp	HISTIDINOL + NAD+	HISTIDINAL + NADH	CYTOPLASM	CYTOPLASM	1	24	HISTIDINOL + NAD+ = HISTIDINAL + NADH	1	31.9068
HISTALDEHYD-RXN	Gly-Trp-Tyr-His--Lys-Thr-Chorismate-Prpp	HISTIDINAL + NAD+ + H2O	L-HISTIDINE + NADH	CYTOPLASM	CYTOPLASM	1	-23.8	HISTIDINAL + NAD+ + H2O = L-HISTIDINE + NADH	1	31.9068
DIHYDRODIPICSYN-RXN	Gly-Trp-Tyr-His--Lys-Thr-Chorismate-Prpp	PYRUVATE + L-ASPARTATE-4-SEMIALDEHYDE	(2S,4S)-4-HYDROXY-2,3,4,5-TETRAHYDRODIPICOLINATE + H2O	CYTOPLASM	CYTOPLASM	1	-95	PYRUVATE + L-ASPARTATE-4-SEMIALDEHYDE = (2S,4S)-4-HYDROXY-2,3,4,5-TETRAHYDRODIPICOLINATE + H2O	1	118.817
RXN-14014	Gly-Trp-Tyr-His--Lys-Thr-Chorismate-Prpp	(S)-2,3,4,5-TETRAHYDRODIPICOLINATE + NADP+ + H2O	(2S,4S)-4-HYDROXY-2,3,4,5-TETRAHYDRODIPICOLINATE + NADPH	CYTOPLASM	CYTOPLASM	1	58.1	(S)-2,3,4,5-TETRAHYDRODIPICOLINATE + NADP+ + H2O = (2S,4S)-4-HYDROXY-2,3,4,5-TETRAHYDRODIPICOLINATE + NADPH	1	0.00841631
TETHYDPICSUCC-RXN	Gly-Trp-Tyr-His--Lys-Thr-Chorismate-Prpp	(S)-2,3,4,5-TETRAHYDRODIPICOLINATE + SUCCINYL-COA + H2O	N-SUCCINYL-2-AMINO-6-KETOPIMELATE + COA	CYTOPLASM	CYTOPLASM	1	27	(S)-2,3,4,5-TETRAHYDRODIPICOLINATE + SUCCINYL-COA + H2O = N-SUCCINYL-2-AMINO-6-KETOPIMELATE + COA	1	118.817
SUCCINYLDIAMINOPIMTRANS-RXN	Gly-Trp-Tyr-His--Lys-Thr-Chorismate-Prpp	2-OXOGLUTARATE + N-SUCCINYL-L,L-2,6-DIAMINOPIMELATE	L-GLUTAMATE + N-SUCCINYL-2-AMINO-6-KETOPIMELATE	CYTOPLASM	CYTOPLASM	1	1.9	2-OXOGLUTARATE + N-SUCCINYL-L,L-2,6-DIAMINOPIMELATE = L-GLUTAMATE + N-SUCCINYL-2-AMINO-6-KETOPIMELATE	1	0.00841631
SUCCDIAMINOPIMDESUCC-RXN	Gly-Trp-Tyr-His--Lys-Thr-Chorismate-Prpp	N-SUCCINYL-L,L-2,6-DIAMINOPIMELATE + H2O	L,L-DIAMINOPIMELATE + SUCCINATE	CYTOPLASM	CYTOPLASM	1	8	N-SUCCINYL-L,L-2,6-DIAMINOPIMELATE + H2O = L,L-DIAMINOPIMELATE + SUCCINATE	1	118.817
DIAMINOPIMEPIM-RXN	Gly-Trp-Tyr-His--Lys-Thr-Chorismate-Prpp	L,L-DIAMINOPIMELATE	MESO-DIAMINOPIMELATE	CYTOPLASM	CYTOPLASM	1	-1.7	L,L-DIAMINOPIMELATE = MESO-DIAMINOPIMELATE	1	118.817
DIAMINOPIMDECARB-RXN	Gly-Trp-Tyr-His--Lys-Thr-Chorismate-Prpp	MESO-DIAMINOPIMELATE	L-LYSINE + CO2	CYTOPLASM	CYTOPLASM	1	-18	MESO-DIAMINOPIMELATE = L-LYSINE + CO2	1	118.817
HOMOSERKIN-RXN	Gly-Trp-Tyr-His--Lys-Thr-Chorismate-Prpp	L-HOMOSERINE + ATP	O-PHOSPHO-L-HOMOSERINE + ADP	CYTOPLASM	CYTOPLASM	1	-36	L-HOMOSERINE + ATP = O-PHOSPHO-L-HOMOSERINE + ADP	1	126.496
THRESYN-RXN	Gly-Trp-Tyr-His--Lys-Thr-Chorismate-Prpp	O-PHOSPHO-L-HOMOSERINE + H2O	L-THREONINE + ORTHOPHOSPHATE	CYTOPLASM	CYTOPLASM	1	-28.6	O-PHOSPHO-L-HOMOSERINE + H2O = L-THREONINE + ORTHOPHOSPHATE	1	126.496
THREONINE-ALDOLASE-RXN	Gly-Trp-Tyr-His--Lys-Thr-Chorismate-Prpp	L-THREONINE	GLYCINE + ACETALDEHYDE	CYTOPLASM	CYTOPLASM	1	9.9	L-THREONINE = GLYCINE + ACETALDEHYDE	1	1.57319
GLYOHMETRANS-RXN	Gly-Trp-Tyr-His--Lys-Thr-Chorismate-Prpp	L-SERINE + TETRAHYDROFOLATE	GLYCINE + 5,10-METHYLENETETRAHYDROFOLATE + H2O	CYTOPLASM	CYTOPLASM	1	-10.3	L-SERINE + TETRAHYDROFOLATE = GLYCINE + 5,10-METHYLENETETRAHYDROFOLATE + H2O	1	0.00824713
RXN-10814	Rubrum Phenylalanine Synthesis	L-PHENYLALANINE + 2-OXOGLUTARATE	3-PHENYL-2-OXOPROPANOATE + L-GLUTAMATE	CYTOPLASM	CYTOPLASM	1	4.46199	L-PHENYLALANINE + 2-OXOGLUTARATE = 3-PHENYL-2-OXOPROPANOATE + L-GLUTAMATE	1	0.0127791
PREPHENATEDEHYDRAT-RXN	Rubrum Phenylalanine Synthesis	PREPHENATE	3-PHENYL-2-OXOPROPANOATE + CO2 + H2O	CYTOPLASM	CYTOPLASM	1	-64.0152	PREPHENATE = 3-PHENYL-2-OXOPROPANOATE + CO2 + H2O	1	78.2525
ALANINE-DEHYDROGENASE-RXN	Alanine Biosynthesis	L-ALANINE + NAD+ + H2O	NH3 + PYRUVATE + NADH	CYTOPLASM	CYTOPLASM	1	41.6	L-ALANINE + NAD+ + H2O = NH3 + PYRUVATE + NADH	1	0.00352132
ASNSYNA-RXN	Asparagine Synthesis	ATP + L-ASPARTATE + NH3	AMP + L-ASPARAGINE + DIPHOSPHATE	CYTOPLASM	CYTOPLASM	1	-19.1241	ATP + L-ASPARTATE + NH3 = AMP + L-ASPARAGINE + DIPHOSPHATE	1	106.936
ASNSYNB-RXN	Asparagine Synthesis	L-GLUTAMINE + L-ASPARTATE + ATP + H2O	L-GLUTAMATE + L-ASPARAGINE + AMP + DIPHOSPHATE	CYTOPLASM	CYTOPLASM	1	-31.8231	L-GLUTAMINE + L-ASPARTATE + ATP + H2O = L-GLUTAMATE + L-ASPARAGINE + AMP + DIPHOSPHATE	1	0.339404
CARBPSYN-RXN	Pyrimidine Biosynthesis Rubrum	2.0 ATP + L-glutamine + H2CO3 + H2O	2.0 ADP + carbamoyl phosphate + L-glutamate + ORTHOPHOSPHATE	CYTOPLASM	CYTOPLASM	1	-0.234448	2.0 ATP + L-glutamine + H2CO3 + H2O = 2.0 ADP + carbamoyl phosphate + L-glutamate + ORTHOPHOSPHATE	1	368.42
ACETYLGLUTKIN-RXN	Arginine Biosynthesisii Rubrum	N-acetyl-L-glutamate + ATP	ADP + N-acetylglutamyl-phosphate	CYTOPLASM	CYTOPLASM	1	28.3005	N-acetyl-L-glutamate + ATP = ADP + N-acetylglutamyl-phosphate	1	32.1318
N-ACETYLGLUTPREDUCT-RXN	Arginine Biosynthesisii Rubrum	N-acetylglutamyl-phosphate + NADPH	N-acetyl-L-glutamate 5-semialdehyde + NADP+ + ORTHOPHOSPHATE	CYTOPLASM	CYTOPLASM	1	-15.2002	N-acetylglutamyl-phosphate + NADPH = N-acetyl-L-glutamate 5-semialdehyde + NADP+ + ORTHOPHOSPHATE	1	32.1318
ACETYLORNTRANSAM-RXN	Arginine Biosynthesisii Rubrum	N-acetyl-L-glutamate 5-semialdehyde + L-glutamate	N-acetyl-L-ornithine + 2-oxoglutarate	CYTOPLASM	CYTOPLASM	1	4.21831	N-acetyl-L-glutamate 5-semialdehyde + L-glutamate = N-acetyl-L-ornithine + 2-oxoglutarate	1	32.1318
ARGSUCCINLYA-RXN	Arginine Biosynthesisii Rubrum	L-argininosuccinate	L-arginine + fumarate	CYTOPLASM	CYTOPLASM	1	14.4174	L-argininosuccinate = L-arginine + fumarate	1	127.51
ARGSUCCINSYN-RXN	Arginine Biosynthesisii Rubrum	ATP + L-aspartate + L-citrulline	AMP + L-argininosuccinate + diphosphate	CYTOPLASM	CYTOPLASM	1	3.90619	ATP + L-aspartate + L-citrulline = AMP + L-argininosuccinate + diphosphate	1	127.51
GLUTAMATE-N-ACETYLTRANSFERASE-RXN	Arginine Biosynthesisii Rubrum	L-glutamate + N-acetyl-L-ornithine	N-acetyl-L-glutamate + L-ornithine	CYTOPLASM	CYTOPLASM	1	5.09985	L-glutamate + N-acetyl-L-ornithine = N-acetyl-L-glutamate + L-ornithine	1	32.1318
N-ACETYLTRANSFER-RXN	Arginine Biosynthesisii Rubrum	acetyl-CoA + L-glutamate	N-acetyl-L-glutamate + COA	CYTOPLASM	CYTOPLASM	1	-16.3153	acetyl-CoA + L-glutamate = N-acetyl-L-glutamate + COA	1	1
ORNCARBAMTRANSFER-RXN	Arginine Biosynthesisii Rubrum	carbamoyl phosphate + L-ornithine	L-citrulline + ORTHOPHOSPHATE	CYTOPLASM	CYTOPLASM	1	-34.6329	carbamoyl phosphate + L-ornithine = L-citrulline + ORTHOPHOSPHATE	1	127.51
RXN0-5224	Carbonic Anhydrase	H2CO3	CO2 + H2O	CYTOPLASM	CYTOPLASM	1	3.63511	H2CO3 = CO2 + H2O	1	0.000612297
SPONTPRO-RXN	Proline Synthesis Rubrum	(S)-1-pyrroline-5-carboxylate + H2O	L-glutamate-5-semialdehyde	CYTOPLASM	CYTOPLASM	1	3.33097	(S)-1-pyrroline-5-carboxylate + H2O = L-glutamate-5-semialdehyde	1	0.00486568
GLUTKIN-RXN	Proline Synthesis Rubrum	ATP + L-glutamate	ADP + gamma-L-glutamyl 5-phosphate	CYTOPLASM	CYTOPLASM	1	30.9286	ATP + L-glutamate = ADP + gamma-L-glutamyl 5-phosphate	1	205.521
GLUTSEMIALDEHYDROG-RXN	Proline Synthesis Rubrum	gamma-L-glutamyl 5-phosphate + NADPH	L-glutamate-5-semialdehyde + NADP+ + ORTHOPHOSPHATE	CYTOPLASM	CYTOPLASM	1	-15.3537	gamma-L-glutamyl 5-phosphate + NADPH = L-glutamate-5-semialdehyde + NADP+ + ORTHOPHOSPHATE	1	205.521
ORNITHINE-CYCLODEAMINASE-RXN	Proline Synthesis Rubrum	L-ornithine	NH3 + L-proline	CYTOPLASM	CYTOPLASM	1	-22.7023	L-ornithine = NH3 + L-proline	1	0.0104809
PYRROLINECARBREDUCT-RXN	Proline Synthesis Rubrum	(S)-1-pyrroline-5-carboxylate + NADPH	NADP+ + L-proline	CYTOPLASM	CYTOPLASM	1	-53.7435	(S)-1-pyrroline-5-carboxylate + NADPH = NADP+ + L-proline	1	205.521
SULFATE-ADENYLYLTRANS-RXN	Sulfate Assimilation Rpal	SULFATE + ATP	ADENOSINE-5'-PHOSPHOSULFATE + DIPHOSPHATE	CYTOPLASM	CYTOPLASM	1	45.5125	SULFATE + ATP = ADENOSINE-5'-PHOSPHOSULFATE + DIPHOSPHATE	1	26.1182
ADENYLYLSULFKIN-RXN	Sulfate Assimilation Rpal	ADENOSINE-5'-PHOSPHOSULFATE + ATP	3'-PHOSPHOADENYLYL-SULFATE + ADP	CYTOPLASM	CYTOPLASM	1	-11.8626	ADENOSINE-5'-PHOSPHOSULFATE + ATP = 3'-PHOSPHOADENYLYL-SULFATE + ADP	1	26.1182
1.8.4.8-RXN	Sulfate Assimilation Rpal	3'-PHOSPHOADENYLYL-SULFATE + A_REDUCED_THIOREDOXIN	ADENOSINE-3',5'-BISPHOSPHATE + SULFITE + AN_OXIDIZED_THIOREDOXIN	CYTOPLASM	CYTOPLASM	1	-38.7311	3'-PHOSPHOADENYLYL-SULFATE + A_REDUCED_THIOREDOXIN = ADENOSINE-3',5'-BISPHOSPHATE + SULFITE + AN_OXIDIZED_THIOREDOXIN	1	26.1182
SULFITE-REDUCT-RXN	Sulfate Assimilation Rpal	H2S + 3 NADP+ + 3 H2O	SULFITE + 3 NADPH	CYTOPLASM	CYTOPLASM	1	128.631	H2S + 3 NADP+ + 3 H2O = SULFITE + 3 NADPH	1	0.0382875
325-BISPHOSPHATE-NUCLEOTIDASE-RXN	Sulfate Assimilation Rpal	H2O + ADENOSINE-3',5'-BISPHOSPHATE	AMP + ORTHOPHOSPHATE	CYTOPLASM	CYTOPLASM	1	-6.20997	H2O + ADENOSINE-3',5'-BISPHOSPHATE = AMP + ORTHOPHOSPHATE	1	420.604
MALATE-DEHYDROGENASE-NADP+-RXN	Malic Rxns Rubrum	(S)-malate + NADP+	NADPH + oxaloacetate	CYTOPLASM	CYTOPLASM	1	31.0971	(S)-malate + NADP+ = NADPH + oxaloacetate	1	0.00370547
RXN-9929	Pyrimidine Biosynthesis Rubrum	(S)-dihydroorotate + fumarate	orotate + succinate	CYTOPLASM	CYTOPLASM	1	-53.8452	(S)-dihydroorotate + fumarate = orotate + succinate	1	240.92
DIHYDROOROT-RXN	Pyrimidine Biosynthesis Rubrum	N-carbamoyl-L-aspartate	(S)-dihydroorotate + H2O	CYTOPLASM	CYTOPLASM	1	1.4189	N-carbamoyl-L-aspartate = (S)-dihydroorotate + H2O	1	240.92
THYMIDYLATESYN-RXN	Pyrimidine Biosynthesis Rubrum	dUMP + 5,10-METHYLENETETRAHYDROFOLATE	a 7,8-dihydrofolate + dTMP	CYTOPLASM	CYTOPLASM	1	-44.9016	dUMP + 5,10-METHYLENETETRAHYDROFOLATE = a 7,8-dihydrofolate + dTMP	1	0.0207183
DTMPKI-RXN	Pyrimidine Biosynthesis Rubrum	ATP + dTMP	ADP + dTDP	CYTOPLASM	CYTOPLASM	1	-3.24755	ATP + dTMP = ADP + dTDP	1	8.96666
RXN-12002	Pyrimidine Biosynthesis Rubrum	ATP + UMP	ADP + UDP	CYTOPLASM	CYTOPLASM	1	-3.50809	ATP + UMP = ADP + UDP	1	439.443
CTPSYN-RXN	Pyrimidine Biosynthesis Rubrum	ATP + L-glutamine + UTP + H2O	ADP + CTP + L-glutamate + ORTHOPHOSPHATE	CYTOPLASM	CYTOPLASM	1	-25.4102	ATP + L-glutamine + UTP + H2O = ADP + CTP + L-glutamate + ORTHOPHOSPHATE	1	163.73
RXN-12195	Pyrimidine Biosynthesis Rubrum	CTP + H2O	CDP + ORTHOPHOSPHATE	CYTOPLASM	CYTOPLASM	1	-26.2787	CTP + H2O = CDP + ORTHOPHOSPHATE	1	0.0975416
CDPREDUCT-RXN	Pyrimidine Biosynthesis Rubrum	CDP + A_REDUCED_THIOREDOXIN	dCDP + AN_OXIDIZED_THIOREDOXIN + H2O	CYTOPLASM	CYTOPLASM	1	-38.0723	CDP + A_REDUCED_THIOREDOXIN = dCDP + AN_OXIDIZED_THIOREDOXIN + H2O	1	0.0975416
DCDPKIN-RXN	Pyrimidine Biosynthesis Rubrum	ATP + dCDP	ADP + dCTP	CYTOPLASM	CYTOPLASM	1	3.85395	ATP + dCDP = ADP + dCTP	1	0.0975416
DCTP-DEAM-RXN	Pyrimidine Biosynthesis Rubrum	dCTP + H2O	NH3 + dUTP	CYTOPLASM	CYTOPLASM	1	-26.1366	dCTP + H2O = NH3 + dUTP	1	0.0178527
DTDPKIN-RXN	Pyrimidine Biosynthesis Rubrum	ATP + dTDP	ADP + dTTP	CYTOPLASM	CYTOPLASM	1	4.02119	ATP + dTDP = ADP + dTTP	1	8.96666
UDPREDUCT-RXN	Pyrimidine Biosynthesis Rubrum	A_REDUCED_THIOREDOXIN + UDP	dUDP + AN_OXIDIZED_THIOREDOXIN + H2O	CYTOPLASM	CYTOPLASM	1	-40.2337	A_REDUCED_THIOREDOXIN + UDP = dUDP + AN_OXIDIZED_THIOREDOXIN + H2O	1	27.9006
DUDPKIN-RXN	Pyrimidine Biosynthesis Rubrum	ATP + dUDP	ADP + dUTP	CYTOPLASM	CYTOPLASM	1	1.51389	ATP + dUDP = ADP + dUTP	1	27.9006
RXN-8850	Pyrimidine Biosynthesis Rubrum	dUMP + 5,10-METHYLENETETRAHYDROFOLATE + NADPH	NADP+ + tetrahydrofolate + dTMP	CYTOPLASM	CYTOPLASM	1	-69.4957	dUMP + 5,10-METHYLENETETRAHYDROFOLATE + NADPH = NADP+ + tetrahydrofolate + dTMP	1	57.1184
DUTP-PYROP-RXN	Pyrimidine Biosynthesis Rubrum	dUTP + H2O	dUMP + diphosphate	CYTOPLASM	CYTOPLASM	1	-38.2763	dUTP + H2O = dUMP + diphosphate	1	8.96666
RXN0-723	Pyrimidine Biosynthesis Rubrum	CTP + formate	CO2 + dCTP + H2O	CYTOPLASM	CYTOPLASM	1	-61.5605	CTP + formate = CO2 + dCTP + H2O	1	0.0270171
RXN0-724	Pyrimidine Biosynthesis Rubrum	formate + UTP	CO2 + dUTP + H2O	CYTOPLASM	CYTOPLASM	1	-74.5447	formate + UTP = CO2 + dUTP + H2O	1	37.0136
ASPCARBTRANS-RXN	Pyrimidine Biosynthesis Rubrum	carbamoyl phosphate + L-aspartate	N-carbamoyl-L-aspartate + ORTHOPHOSPHATE	CYTOPLASM	CYTOPLASM	1	-23.9344	carbamoyl phosphate + L-aspartate = N-carbamoyl-L-aspartate + ORTHOPHOSPHATE	1	240.92
OROPRIBTRANS-RXN	Pyrimidine Biosynthesis Rubrum	orotate + 5-PHOSPHO-ALPHA-D-RIBOSE-1-DIPHOSPHATE	orotidine 5'-phosphate + diphosphate	CYTOPLASM	CYTOPLASM	1	12.6692	orotate + 5-PHOSPHO-ALPHA-D-RIBOSE-1-DIPHOSPHATE = orotidine 5'-phosphate + diphosphate	1	240.92
OROTPDECARB-RXN	Pyrimidine Biosynthesis Rubrum	orotidine 5'-phosphate	CO2 + UMP	CYTOPLASM	CYTOPLASM	1	-29.632	orotidine 5'-phosphate = CO2 + UMP	1	240.92
UDPKIN-RXN	Pyrimidine Biosynthesis Rubrum	ATP + UDP	ADP + UTP	CYTOPLASM	CYTOPLASM	1	8.8978	ATP + UDP = ADP + UTP	1	411.578
AICARSYN-RXN	Purine Biosynthesis Rubrum	5'-phosphoribosyl-4-(N-succinocarboxamide)-5-aminoimidazole	5-amino-1-(5-phospho-D-ribosyl)imidazole-4-carboxamide + fumarate	CYTOPLASM	CYTOPLASM	1	25.657	5'-phosphoribosyl-4-(N-succinocarboxamide)-5-aminoimidazole = 5-amino-1-(5-phospho-D-ribosyl)imidazole-4-carboxamide + fumarate	1	0.00283984
AIRCARBOXY-RXN	Purine Biosynthesis Rubrum	5-amino-1-(5-phospho-D-ribosyl)imidazole-4-carboxylate	CO2 + 5-amino-1-(5-phospho-beta-D-ribosyl)imidazole	CYTOPLASM	CYTOPLASM	1	2.26456	5-amino-1-(5-phospho-D-ribosyl)imidazole-4-carboxylate = CO2 + 5-amino-1-(5-phospho-beta-D-ribosyl)imidazole	1	352.133
GLYRIBONUCSYN-RXN	Purine Biosynthesis Rubrum	ATP + glycine + 5-phospho-beta-D-ribosylamine	ADP + ORTHOPHOSPHATE + N1-(5-phospho-beta-D-ribosyl)glycinamide	CYTOPLASM	CYTOPLASM	1	-25.1328	ATP + glycine + 5-phospho-beta-D-ribosylamine = ADP + ORTHOPHOSPHATE + N1-(5-phospho-beta-D-ribosyl)glycinamide	1	0.00283984
PRPPAMIDOTRANS-RXN	Purine Biosynthesis Rubrum	L-glutamine + 5-PHOSPHO-ALPHA-D-RIBOSE-1-DIPHOSPHATE + H2O	L-glutamate + diphosphate + 5-phospho-beta-D-ribosylamine	CYTOPLASM	CYTOPLASM	1	-63.098	L-glutamine + 5-PHOSPHO-ALPHA-D-RIBOSE-1-DIPHOSPHATE + H2O = L-glutamate + diphosphate + 5-phospho-beta-D-ribosylamine	1	0.00283984
AMPSYN-RXN	Purine Biosynthesis Rubrum	adenylo-succinate	AMP + fumarate	CYTOPLASM	CYTOPLASM	1	24.6861	adenylo-succinate = AMP + fumarate	1	0.00292866
AICARTRANSFORM-RXN	Purine Biosynthesis Rubrum	5-amino-1-(5-phospho-D-ribosyl)imidazole-4-carboxamide + N10-formyltetrahydrofolate	5-formamido-1-(5-phospho-D-ribosyl)-imidazole-4-carboxamide + tetrahydrofolate	CYTOPLASM	CYTOPLASM	1	8.36853	5-amino-1-(5-phospho-D-ribosyl)imidazole-4-carboxamide + N10-formyltetrahydrofolate = 5-formamido-1-(5-phospho-D-ribosyl)-imidazole-4-carboxamide + tetrahydrofolate	1	0.00312249
GART-RXN	Purine Biosynthesis Rubrum	N10-formyltetrahydrofolate + N1-(5-phospho-beta-D-ribosyl)glycinamide	tetrahydrofolate + N2-formyl-N1-(5-phospho-beta-D-ribosyl)glycinamide	CYTOPLASM	CYTOPLASM	1	7.25374	N10-formyltetrahydrofolate + N1-(5-phospho-beta-D-ribosyl)glycinamide = tetrahydrofolate + N2-formyl-N1-(5-phospho-beta-D-ribosyl)glycinamide	1	0.00283984
AIRS-RXN	Purine Biosynthesis Rubrum	ATP + 2-(formamido)-N1-(5-phospho-beta-D-ribosyl)acetamidine	ADP + ORTHOPHOSPHATE + 5-amino-1-(5-phospho-beta-D-ribosyl)imidazole	CYTOPLASM	CYTOPLASM	1	12.6025	ATP + 2-(formamido)-N1-(5-phospho-beta-D-ribosyl)acetamidine = ADP + ORTHOPHOSPHATE + 5-amino-1-(5-phospho-beta-D-ribosyl)imidazole	1	0.00283984
SAICARSYN-RXN	Purine Biosynthesis Rubrum	ATP + L-aspartate + 5-amino-1-(5-phospho-D-ribosyl)imidazole-4-carboxylate	ADP + 5'-phosphoribosyl-4-(N-succinocarboxamide)-5-aminoimidazole + ORTHOPHOSPHATE	CYTOPLASM	CYTOPLASM	1	-68.6932	ATP + L-aspartate + 5-amino-1-(5-phospho-D-ribosyl)imidazole-4-carboxylate = ADP + 5'-phosphoribosyl-4-(N-succinocarboxamide)-5-aminoimidazole + ORTHOPHOSPHATE	1	0.00283984
FGAMSYN-RXN	Purine Biosynthesis Rubrum	ATP + L-glutamine + H2O + N2-formyl-N1-(5-phospho-beta-D-ribosyl)glycinamide	ADP + L-glutamate + ORTHOPHOSPHATE + 2-(formamido)-N1-(5-phospho-beta-D-ribosyl)acetamidine	CYTOPLASM	CYTOPLASM	1	30.5858	ATP + L-glutamine + H2O + N2-formyl-N1-(5-phospho-beta-D-ribosyl)glycinamide = ADP + L-glutamate + ORTHOPHOSPHATE + 2-(formamido)-N1-(5-phospho-beta-D-ribosyl)acetamidine	1	0.00283984
ADENYL-KIN-RXN	Purine Biosynthesis Rubrum	AMP + ATP	2.0 ADP	CYTOPLASM	CYTOPLASM	1	-1.86494	AMP + ATP = 2.0 ADP	1	4976.54
GUANYL-KIN-RXN	Purine Biosynthesis Rubrum	ATP + GMP	ADP + GDP	CYTOPLASM	CYTOPLASM	1	-3.0504	ATP + GMP = ADP + GDP	1	219.725
ADPREDUCT-RXN	Purine Biosynthesis Rubrum	ADP + A_REDUCED_THIOREDOXIN	dADP + AN_OXIDIZED_THIOREDOXIN + H2O	CYTOPLASM	CYTOPLASM	1	-42.3295	ADP + A_REDUCED_THIOREDOXIN = dADP + AN_OXIDIZED_THIOREDOXIN + H2O	1	8.96666
DADPKIN-RXN	Purine Biosynthesis Rubrum	ATP + dADP	ADP + dATP	CYTOPLASM	CYTOPLASM	1	3.29712	ATP + dADP = ADP + dATP	1	8.96666
GDPREDUCT-RXN	Purine Biosynthesis Rubrum	GDP + A_REDUCED_THIOREDOXIN	dGDP + AN_OXIDIZED_THIOREDOXIN + H2O	CYTOPLASM	CYTOPLASM	1	-37.5029	GDP + A_REDUCED_THIOREDOXIN = dGDP + AN_OXIDIZED_THIOREDOXIN + H2O	1	8.96666
DGDPKIN-RXN	Purine Biosynthesis Rubrum	ATP + dGDP	ADP + dGTP	CYTOPLASM	CYTOPLASM	1	2.67904	ATP + dGDP = ADP + dGTP	1	8.96666
GDPKIN-RXN	Purine Biosynthesis Rubrum	ATP + GDP	ADP + GTP	CYTOPLASM	CYTOPLASM	1	-0.88455	ATP + GDP = ADP + GTP	1	0.00765738
IMPCYCLOHYDROLASE-RXN	Purine Biosynthesis Rubrum	5-formamido-1-(5-phospho-D-ribosyl)-imidazole-4-carboxamide	IMP + H2O	CYTOPLASM	CYTOPLASM	1	-19.6905	5-formamido-1-(5-phospho-D-ribosyl)-imidazole-4-carboxamide = IMP + H2O	1	0.00312249
IMP-DEHYDROG-RXN	Purine Biosynthesis Rubrum	IMP + NAD+ + H2O	NADH + XMP	CYTOPLASM	CYTOPLASM	1	23.4384	IMP + NAD+ + H2O = NADH + XMP	1	21.2429
ADENYLOSUCCINATE-SYNTHASE-RXN	Purine Biosynthesis Rubrum	GTP + IMP + L-aspartate	adenylo-succinate + GDP + ORTHOPHOSPHATE	CYTOPLASM	CYTOPLASM	1	-1.66507	GTP + IMP + L-aspartate = adenylo-succinate + GDP + ORTHOPHOSPHATE	1	0.00292866
GMP-SYN-GLUT-RXN	Purine Biosynthesis Rubrum	ATP + L-glutamine + H2O + XMP	AMP + L-glutamate + GMP + diphosphate	CYTOPLASM	CYTOPLASM	1	-320.707	ATP + L-glutamine + H2O + XMP = AMP + L-glutamate + GMP + diphosphate	1	21.2429
RXN-8958	Ethylmalonyl Coa Pathway	(2R)-ethylmalonyl-CoA	(2S)-methylsuccinyl-CoA	CYTOPLASM	CYTOPLASM	1	2.27374e-13	(2R)-ethylmalonyl-CoA = (2S)-methylsuccinyl-CoA	1	0.828996
RXN-8960	Ethylmalonyl Coa Pathway	2-methylfumaryl-CoA + H2O	(2R,3S)-beta-methylmalyl-CoA	CYTOPLASM	CYTOPLASM	1	3.69838	2-methylfumaryl-CoA + H2O = (2R,3S)-beta-methylmalyl-CoA	1	0.828996
RXN-8961	Ethylmalonyl Coa Pathway	(2R,3S)-beta-methylmalyl-CoA	glyoxylate + propanoyl-CoA	CYTOPLASM	CYTOPLASM	1	4.6445	(2R,3S)-beta-methylmalyl-CoA = glyoxylate + propanoyl-CoA	1	0.828996
RXN-16391	Ethylmalonyl Coa Pathway	(2S)-ethylmalonyl-CoA	(2R)-ethylmalonyl-CoA	CYTOPLASM	CYTOPLASM	1	0	(2S)-ethylmalonyl-CoA = (2R)-ethylmalonyl-CoA	1	0.828996
RXN-8957	Ethylmalonyl Coa Pathway	CO2 + crotonyl-CoA + NADPH	(2S)-ethylmalonyl-CoA + NADP+	CYTOPLASM	CYTOPLASM	1	-25.6507	CO2 + crotonyl-CoA + NADPH = (2S)-ethylmalonyl-CoA + NADP+	1	0.828996
RXN-8959	Ethylmalonyl Coa Pathway	(2S)-methylsuccinyl-CoA + FAD	2-methylfumaryl-CoA + FADH2	CYTOPLASM	CYTOPLASM	1	30.5835	(2S)-methylsuccinyl-CoA + FAD = 2-methylfumaryl-CoA + FADH2	1	0.828996
RXN-11667	Ethylmalonyl Coa Pathway	(S)-3-hydroxybutanoyl-CoA	crotonyl-CoA + H2O	CYTOPLASM	CYTOPLASM	1	-0.0417063	(S)-3-hydroxybutanoyl-CoA = crotonyl-CoA + H2O	1	0.828996
RXN-11662	Ethylmalonyl Coa Pathway	NAD+ + (S)-3-hydroxybutanoyl-CoA	acetoacetyl-CoA + NADH	CYTOPLASM	CYTOPLASM	1	16.4596	NAD+ + (S)-3-hydroxybutanoyl-CoA = acetoacetyl-CoA + NADH	1	1.20628
METHYLMALONYL-COA-EPIM-RXN	Ethylmalonyl Coa Pathway	(R)-methylmalonyl-CoA	(S)-methylmalonyl-CoA	CYTOPLASM	CYTOPLASM	1	-0.329174	(R)-methylmalonyl-CoA = (S)-methylmalonyl-CoA	1	1.20628
METHYLMALONYL-COA-MUT-RXN	Ethylmalonyl Coa Pathway	(R)-methylmalonyl-CoA	succinyl-CoA	CYTOPLASM	CYTOPLASM	1	-9.15138	(R)-methylmalonyl-CoA = succinyl-CoA	1	0.828996
ACETYL-COA-ACETYLTRANSFER-RXN	Palmitate Biosynthesisiiv3	2.0 acetyl-CoA	acetoacetyl-CoA + COA	CYTOPLASM	CYTOPLASM	1	27.7085	2.0 ACETYL-COA:CYTOPLASM = ACETOACETYL-COA:CYTOPLASM + COA:CYTOPLASM	1	0.828996
ACETYL-COA-HYDROLASE-RXN	Ethylmalonyl Coa Pathway	acetyl-CoA + H2O	acetate + COA	CYTOPLASM	CYTOPLASM	1	-26.7323	acetyl-CoA + H2O = acetate + COA	1	0.0379042
ACETYL-COA-CARBOXYLTRANSFER-RXN	Palmitate Biosynthesisiiv3	acetyl-CoA + ATP + H2CO3	ADP + malonyl-CoA + ORTHOPHOSPHATE	CYTOPLASM	CYTOPLASM	1	-4.70999	ATP:CYTOPLASM + ACETYL-COA:CYTOPLASM + H2CO3:CYTOPLASM = ADP:CYTOPLASM + ORTHOPHOSPHATE:CYTOPLASM + MALONYL-COA:CYTOPLASM	1	1265.15
PROPIONYL-COA-CARBOXY-RXN	Ethylmalonyl Coa Pathway	ATP + H2CO3 + propanoyl-CoA	ADP + (S)-methylmalonyl-CoA + ORTHOPHOSPHATE	CYTOPLASM	CYTOPLASM	1	-4.066	ATP + H2CO3 + propanoyl-CoA = ADP + (S)-methylmalonyl-CoA + ORTHOPHOSPHATE	1	0.828996
RXN0-268	Ethylmalonyl Coa Pathway	propanoyl-CoA + succinate	propanoate + succinyl-CoA	CYTOPLASM	CYTOPLASM	1	-18.1669	propanoyl-CoA + succinate = propanoate + succinyl-CoA	1	1
NAD-KIN-RXN	Nad-Nadp Interconversion	ATP + NAD+	ADP + NADP+	CYTOPLASM	CYTOPLASM	1	-5.75184	ATP + NAD+ = ADP + NADP+	1	2.75068
NADH-KINASE-RXN	Nad-Nadp Interconversion	ATP + NADH	ADP + NADPH	CYTOPLASM	CYTOPLASM	1	-7.20038	ATP + NADH = ADP + NADPH	1	0.363546
PYRNUTRANSHYDROGEN-RXN	Nad-Nadp Interconversion	NADPH + NAD+	NADH + NADP+	CYTOPLASM	CYTOPLASM	1	1.44853	NADPH + NAD+ = NADH + NADP+	1	7.56626
RXN-8506	Flavin Reductase	FAD + NADH	FADH2 + NAD+	CYTOPLASM	CYTOPLASM	1	-28.892	FAD + NADH = FADH2 + NAD+	1	0.386234
RXN1ZKB-12	Flavin Reductase	FADH2 + NADP+	FAD + NADPH	CYTOPLASM	CYTOPLASM	1	27.4435	FADH2 + NADP+ = FAD + NADPH	1	0.342191
THIOREDOXIN-REDUCT-NADPH-RXN	Thioredoxin Reductase	NADPH + AN_OXIDIZED_THIOREDOXIN	NADP+ + A_REDUCED_THIOREDOXIN	CYTOPLASM	CYTOPLASM	1	-13.2074	NADPH + AN_OXIDIZED_THIOREDOXIN = NADP+ + A_REDUCED_THIOREDOXIN	1	61.5167
FUMARATE Import	Fumarate Malate Import	FUMARATE:EXTERNAL	FUMARATE:CYTOPLASM	CYTOPLASM	CYTOPLASM	1	0	FUMARATE:EXTERNAL=FUMARATE:CYTOPLASM	1	1
MALATE Import	Fumarate Malate Import	(S)-MALATE:EXTERNAL	(S)-MALATE:CYTOPLASM	CYTOPLASM	CYTOPLASM	1	0	(S)-MALATE:EXTERNAL=(S)-MALATE:CYTOPLASM	1	1
SUCCINATE Import	Fumarate Malate Import	SUCCINATE:EXTERNAL	SUCCINATE:CYTOPLASM	CYTOPLASM	CYTOPLASM	1	0	SUCCINATE:EXTERNAL=SUCCINATE:CYTOPLASM	1	1
ETHANOL Import	Fumarate Malate Import	ETHANOL:EXTERNAL	ETHANOL:CYTOPLASM	CYTOPLASM	CYTOPLASM	1	0	ETHANOL:EXTERNAL=ETHANOL:CYTOPLASM	1	1
TRANS-RXN0-571	Acetate Import	acetate	acetate	CYTOPLASM	CYTOPLASM	1	0	acetate = acetate	1	4520.03
FeDox:NADP-RXN	Fedox-Nadp	NADP+ + 2 A_REDUCED_FERREDOXIN	NADPH + 2 AN_OXIDIZED_FERREDOXIN	CYTOPLASM	CYTOPLASM	1	-38.232	NADP+ + 2 A_REDUCED_FERREDOXIN=NADPH + 2 AN_OXIDIZED_FERREDOXIN	1	0.000300623
RXN1ZKB-9	Photosynthesis Electron Transport	2.0 a reduced c-type cytochrome + UBIQUINONE + 2.0 photon	2.0 an oxidized c-type cytochrome + UBIQUINOL	CYTOPLASM	CYTOPLASM	1	-40.52	2.0 PHOTON:CYTOPLASM + UBIQUINONE:CYTOPLASM + 2.0 A REDUCED C-TYPE CYTOCHROME:EXTERNAL = UBIQUINOL:CYTOPLASM + 2.0 AN OXIDIZED C-TYPE CYTOCHROME:EXTERNAL	1	60221.4
1.10.2.2-RXN	Photosynthesis Electron Transport	2.0 an oxidized c-type cytochrome + UBIQUINOL	2.0 a reduced c-type cytochrome + UBIQUINONE	CYTOPLASM	CYTOPLASM	1	40.52	UBIQUINOL:CYTOPLASM + 2.0 AN OXIDIZED C-TYPE CYTOCHROME:EXTERNAL = UBIQUINONE:CYTOPLASM + 2.0 A REDUCED C-TYPE CYTOCHROME:EXTERNAL	1	60221.4
RXN1ZKB-10	Photosynthesis Electron Transport	NADPH + UBIQUINONE	NADP+ + UBIQUINOL	CYTOPLASM	CYTOPLASM	1	-87.3523	UBIQUINONE:CYTOPLASM + NADPH:CYTOPLASM = UBIQUINOL:CYTOPLASM + NADP+:CYTOPLASM	1	894.951
RXN0-5330	Photosynthesis Electron Transport	NADH + UBIQUINONE	NAD+ + UBIQUINOL	CYTOPLASM	CYTOPLASM	1	-88.8008	UBIQUINONE:CYTOPLASM + NADH:CYTOPLASM = UBIQUINOL:CYTOPLASM + NAD+:CYTOPLASM	1	118.282
PEPCARBOXYKIN-RXN	Pepck Atp Based	ATP + oxaloacetate	ADP + CO2 + phosphoenolpyruvate	CYTOPLASM	CYTOPLASM	1	9.92369	OXALOACETATE:CYTOPLASM + ATP:CYTOPLASM = CO2:CYTOPLASM + PHOSPHOENOLPYRUVATE:CYTOPLASM + ADP:CYTOPLASM	1	0.000854087
RXN-9655	Palmitate Biosynthesisiiv3	a (3R)-3-hydroxydecanoyl-[acp]	a (2E)-dec-2-enoyl-[acp] + H2O	CYTOPLASM	CYTOPLASM	1	-22.652	A (3R)-3-HYDROXYDECANOYL-[ACP]:CYTOPLASM = A (2E)-DEC-2-ENOYL-[ACP]:CYTOPLASM + H2O:CYTOPLASM	1	180.742
RXN-9528	Palmitate Biosynthesisiiv3	NADPH + a 3-oxodecanoyl-[acp]	a (3R)-3-hydroxydecanoyl-[acp] + NADP+	CYTOPLASM	CYTOPLASM	1	-37.8419	A 3-OXODECANOYL-[ACP]:CYTOPLASM + NADPH:CYTOPLASM = A (3R)-3-HYDROXYDECANOYL-[ACP]:CYTOPLASM + NADP+:CYTOPLASM	1	180.742
4.2.1.61-RXN	Palmitate Biosynthesisiiv3	a (3R)-3-hydroxyhexadecanoyl-[acp]	H2O + a (2E)-hexadec-2-enoyl-[acp]	CYTOPLASM	CYTOPLASM	1	-22.652	A (3R)-3-HYDROXYHEXADECANOYL-[ACP]:CYTOPLASM = H2O:CYTOPLASM + A (2E)-HEXADEC-2-ENOYL-[ACP]:CYTOPLASM	1	180.742
RXN-9540	Palmitate Biosynthesisiiv3	NADPH + a 3-oxohexadecanoyl-[acp]	NADP+ + a (3R)-3-hydroxyhexadecanoyl-[acp]	CYTOPLASM	CYTOPLASM	1	-37.8419	A 3-OXOHEXADECANOYL-[ACP]:CYTOPLASM + NADPH:CYTOPLASM = A (3R)-3-HYDROXYHEXADECANOYL-[ACP]:CYTOPLASM + NADP+:CYTOPLASM	1	180.742
RXN-9520	Palmitate Biosynthesisiiv3	a (3R)-3-hydroxyhexanoyl-[acp]	a (2E)-hex-2-enoyl-[acp] + H2O	CYTOPLASM	CYTOPLASM	1	-22.652	A (3R)-3-HYDROXYHEXANOYL-[ACP]:CYTOPLASM = A (2E)-HEX-2-ENOYL-[ACP]:CYTOPLASM + H2O:CYTOPLASM	1	180.742
RXN-9518	Palmitate Biosynthesisiiv3	NADPH + a 3-oxohexanoyl-[acp]	NADP+ + a (3R)-3-hydroxyhexanoyl-[acp]	CYTOPLASM	CYTOPLASM	1	-37.8419	A 3-OXOHEXANOYL-[ACP]:CYTOPLASM + NADPH:CYTOPLASM = A (3R)-3-HYDROXYHEXANOYL-[ACP]:CYTOPLASM + NADP+:CYTOPLASM	1	180.742
4.2.1.59-RXN	Palmitate Biosynthesisiiv3	a (3R)-3-hydroxyoctanoyl-[acp]	H2O + a (2E)-oct-2-enoyl-[acp]	CYTOPLASM	CYTOPLASM	1	-22.652	A (3R)-3-HYDROXYOCTANOYL-[ACP]:CYTOPLASM = A (2E)-OCT-2-ENOYL-[ACP]:CYTOPLASM + H2O:CYTOPLASM	1	180.742
RXN-9524	Palmitate Biosynthesisiiv3	NADPH + a 3-oxooctanoyl-[acp]	NADP+ + a (3R)-3-hydroxyoctanoyl-[acp]	CYTOPLASM	CYTOPLASM	1	-37.8419	A 3-OXOOCTANOYL-[ACP]:CYTOPLASM + NADPH:CYTOPLASM = A (3R)-3-HYDROXYOCTANOYL-[ACP]:CYTOPLASM + NADP+:CYTOPLASM	1	180.742
RXN-9537	Palmitate Biosynthesisiiv3	a (3R)-3-hydroxytetradecanoyl-[acp]	a (2E)-tetradec-2-enoyl-[acp] + H2O	CYTOPLASM	CYTOPLASM	1	-22.652	A (3R)-3-HYDROXYTETRADECANOYL-[ACP]:CYTOPLASM = A (2E)-TETRADEC-2-ENOYL-[ACP]:CYTOPLASM + H2O:CYTOPLASM	1	180.742
RXN-9536	Palmitate Biosynthesisiiv3	NADPH + a 3-oxotetradecanoyl-[acp]	NADP+ + a (3R)-3-hydroxytetradecanoyl-[acp]	CYTOPLASM	CYTOPLASM	1	-37.8419	A 3-OXOTETRADECANOYL-[ACP]:CYTOPLASM + NADPH:CYTOPLASM = A (3R)-3-HYDROXYTETRADECANOYL-[ACP]:CYTOPLASM + NADP+:CYTOPLASM	1	180.742
4.2.1.58-RXN	Palmitate Biosynthesisiiv3	a (3R)-3-hydroxybutanoyl-[acp]	a (2E)-but-2-enoyl-[acp] + H2O	CYTOPLASM	CYTOPLASM	1	-22.652	A (3R)-3-HYDROXYBUTANOYL-[ACP]:CYTOPLASM = H2O:CYTOPLASM + A (2E)-BUT-2-ENOYL-[ACP]:CYTOPLASM	1	180.742
RXN-9514	Palmitate Biosynthesisiiv3	an acetoacetyl-[acp] + NADPH	a (3R)-3-hydroxybutanoyl-[acp] + NADP+	CYTOPLASM	CYTOPLASM	1	-37.8419	AN ACETOACETYL-[ACP]:CYTOPLASM + NADPH:CYTOPLASM = A (3R)-3-HYDROXYBUTANOYL-[ACP]:CYTOPLASM + NADP+:CYTOPLASM	1	180.742
RXN-9533	Palmitate Biosynthesisiiv3	a (3R)-3-hydroxydodecanoyl-[acp]	a (2E)-dodec-2-enoyl-[acp] + H2O	CYTOPLASM	CYTOPLASM	1	-22.652	A (3R)-3-HYDROXYDODECANOYL-[ACP]:CYTOPLASM = A (2E)-DODEC-2-ENOYL-[ACP]:CYTOPLASM + H2O:CYTOPLASM	1	180.742
RXN-9532	Palmitate Biosynthesisiiv3	NADPH + a 3-oxododecanoyl-[acp]	NADP+ + a (3R)-3-hydroxydodecanoyl-[acp]	CYTOPLASM	CYTOPLASM	1	-37.8419	A 3-OXODODECANOYL-[ACP]:CYTOPLASM + NADPH:CYTOPLASM = A (3R)-3-HYDROXYDODECANOYL-[ACP]:CYTOPLASM + NADP+:CYTOPLASM	1	180.742
RXN-9516	Palmitate Biosynthesisiiv3	a butanoyl-[acp] + a malonyl-[acp]	ACYL-CARRIER PROTEIN + CO2 + a 3-oxohexanoyl-[acp]	CYTOPLASM	CYTOPLASM	1	-1.79245	A BUTANOYL-[ACP]:CYTOPLASM + A MALONYL-[ACP]:CYTOPLASM = A 3-OXOHEXANOYL-[ACP]:CYTOPLASM + CO2:CYTOPLASM + ACYL-CARRIER PROTEIN:CYTOPLASM	1	180.742
RXN-9657	Palmitate Biosynthesisiiv3	a (2E)-but-2-enoyl-[acp] + NADPH	a butanoyl-[acp] + NADP+	CYTOPLASM	CYTOPLASM	1	-78.4244	A (2E)-BUT-2-ENOYL-[ACP]:CYTOPLASM + NADPH:CYTOPLASM = A BUTANOYL-[ACP]:CYTOPLASM + NADP+:CYTOPLASM	1	180.742
RXN-9531	Palmitate Biosynthesisiiv3	a decanoyl-[acp] + a malonyl-[acp]	ACYL-CARRIER PROTEIN + CO2 + a 3-oxododecanoyl-[acp]	CYTOPLASM	CYTOPLASM	1	-1.79245	A DECANOYL-[ACP]:CYTOPLASM + A MALONYL-[ACP]:CYTOPLASM = A 3-OXODODECANOYL-[ACP]:CYTOPLASM + CO2:CYTOPLASM + ACYL-CARRIER PROTEIN:CYTOPLASM	1	180.742
RXN-9660	Palmitate Biosynthesisiiv3	NADPH + a (2E)-dec-2-enoyl-[acp]	a decanoyl-[acp] + NADP+	CYTOPLASM	CYTOPLASM	1	-78.4244	A (2E)-DEC-2-ENOYL-[ACP]:CYTOPLASM + NADPH:CYTOPLASM = A DECANOYL-[ACP]:CYTOPLASM + NADP+:CYTOPLASM	1	180.742
RXN-9535	Palmitate Biosynthesisiiv3	a dodecanoyl-[acp] + a malonyl-[acp]	ACYL-CARRIER PROTEIN + CO2 + a 3-oxotetradecanoyl-[acp]	CYTOPLASM	CYTOPLASM	1	-1.79245	A DODECANOYL-[ACP]:CYTOPLASM + A MALONYL-[ACP]:CYTOPLASM = A 3-OXOTETRADECANOYL-[ACP]:CYTOPLASM + CO2:CYTOPLASM + ACYL-CARRIER PROTEIN:CYTOPLASM	1	180.742
RXN-9661	Palmitate Biosynthesisiiv3	a (2E)-dodec-2-enoyl-[acp] + NADPH	a dodecanoyl-[acp] + NADP+	CYTOPLASM	CYTOPLASM	1	-78.4244	A (2E)-DODEC-2-ENOYL-[ACP]:CYTOPLASM + NADPH:CYTOPLASM = A DODECANOYL-[ACP]:CYTOPLASM + NADP+:CYTOPLASM	1	180.742
RXN-9523	Palmitate Biosynthesisiiv3	a hexanoyl-[acp] + a malonyl-[acp]	ACYL-CARRIER PROTEIN + CO2 + a 3-oxooctanoyl-[acp]	CYTOPLASM	CYTOPLASM	1	-1.79245	A HEXANOYL-[ACP]:CYTOPLASM + A MALONYL-[ACP]:CYTOPLASM = A 3-OXOOCTANOYL-[ACP]:CYTOPLASM + CO2:CYTOPLASM + ACYL-CARRIER PROTEIN:CYTOPLASM	1	180.742
RXN-9658	Palmitate Biosynthesisiiv3	a (2E)-hex-2-enoyl-[acp] + NADPH	a hexanoyl-[acp] + NADP+	CYTOPLASM	CYTOPLASM	1	-78.4244	A (2E)-HEX-2-ENOYL-[ACP]:CYTOPLASM + NADPH:CYTOPLASM = A HEXANOYL-[ACP]:CYTOPLASM + NADP+:CYTOPLASM	1	180.742
RXN-9539	Palmitate Biosynthesisiiv3	a malonyl-[acp] + a myristoyl-[acp]	ACYL-CARRIER PROTEIN + CO2 + a 3-oxohexadecanoyl-[acp]	CYTOPLASM	CYTOPLASM	1	-1.79245	A MYRISTOYL-[ACP]:CYTOPLASM + A MALONYL-[ACP]:CYTOPLASM = A 3-OXOHEXADECANOYL-[ACP]:CYTOPLASM + CO2:CYTOPLASM + ACYL-CARRIER PROTEIN:CYTOPLASM	1	180.742
RXN-9662	Palmitate Biosynthesisiiv3	NADPH + a (2E)-tetradec-2-enoyl-[acp]	a myristoyl-[acp] + NADP+	CYTOPLASM	CYTOPLASM	1	-78.4244	A (2E)-TETRADEC-2-ENOYL-[ACP]:CYTOPLASM + NADPH:CYTOPLASM = A MYRISTOYL-[ACP]:CYTOPLASM + NADP+:CYTOPLASM	1	180.742
RXN-9549	Palmitate Biosynthesisiiv3	a palmitoyl-[acp] + H2O	ACYL-CARRIER PROTEIN + palmitate	CYTOPLASM	CYTOPLASM	1	0	A PALMITOYL-[ACP]:CYTOPLASM + H2O:CYTOPLASM = PALMITATE:CYTOPLASM + ACYL-CARRIER PROTEIN:CYTOPLASM	1	180.742
RXN-9663	Palmitate Biosynthesisiiv3	NADPH + a (2E)-hexadec-2-enoyl-[acp]	NADP+ + a palmitoyl-[acp]	CYTOPLASM	CYTOPLASM	1	-78.4244	A (2E)-HEXADEC-2-ENOYL-[ACP]:CYTOPLASM + NADPH:CYTOPLASM = A PALMITOYL-[ACP]:CYTOPLASM + NADP+:CYTOPLASM	1	180.742
2.3.1.180-RXN	Palmitate Biosynthesisiiv3	acetyl-CoA + a malonyl-[acp]	an acetoacetyl-[acp] + CO2 + COA	CYTOPLASM	CYTOPLASM	1	-1.79245	ACETYL-COA:CYTOPLASM + A MALONYL-[ACP]:CYTOPLASM = AN ACETOACETYL-[ACP]:CYTOPLASM + COA:CYTOPLASM + CO2:CYTOPLASM	1	180.742
RXN-9527	Palmitate Biosynthesisiiv3	a malonyl-[acp] + an octanoyl-[acp]	ACYL-CARRIER PROTEIN + CO2 + a 3-oxodecanoyl-[acp]	CYTOPLASM	CYTOPLASM	1	-1.79245	AN OCTANOYL-[ACP]:CYTOPLASM + A MALONYL-[ACP]:CYTOPLASM = A 3-OXODECANOYL-[ACP]:CYTOPLASM + CO2:CYTOPLASM + ACYL-CARRIER PROTEIN:CYTOPLASM	1	180.742
RXN-9659	Palmitate Biosynthesisiiv3	NADPH + a (2E)-oct-2-enoyl-[acp]	NADP+ + an octanoyl-[acp]	CYTOPLASM	CYTOPLASM	1	-78.4244	A (2E)-OCT-2-ENOYL-[ACP]:CYTOPLASM + NADPH:CYTOPLASM = AN OCTANOYL-[ACP]:CYTOPLASM + NADP+:CYTOPLASM	1	180.742
MALONYL-COA-ACP-TRANSACYL-RXN	Palmitate Biosynthesisiiv3	ACYL-CARRIER PROTEIN + malonyl-CoA	COA + a malonyl-[acp]	CYTOPLASM	CYTOPLASM	1	0	MALONYL-COA:CYTOPLASM + ACYL-CARRIER PROTEIN:CYTOPLASM = COA:CYTOPLASM + A MALONYL-[ACP]:CYTOPLASM	1	1265.15
protein_syn	nan	Amino Acids	PROTEIN	CYTOPLASM	VARIOUS	1	-60.3	Amino Acids = Protein	1	2193.61
rna_syn	nan	NTPs	RNA	CYTOSOL	VARIOUS	1	-56.01	NTPs = RNA	1	843.461
rna_degrad	nan	RNA	NMPs	CYTOSOL	VARIOUS	1	-42	RNA = NMPs	1	794.099
dna_syn	nan	dNTPs	DNA	CYTOPLASM	VARIOUS	1	-112.02	dNTPs = DNA	1	17.7666
cell_growth	nan	DNA + Protein + RNA + FA + Peptidoglycan	Cell	CYTOSOL	Cell	1	0	DNA + Protein + RNA + FA + Peptidoglycan = Cell	1	2193.61

## Sheet: Metabolites
	Conc	Variable	Target Conc
XMP:CYTOPLASM	0.001	TRUE	0.001
D-SEDOHEPTULOSE-7-PHOSPHATE:CYTOPLASM	0.001	TRUE	0.001
ACETOACETYL-COA:CYTOPLASM	0.001	TRUE	0.001
ACETATE:CYTOPLASM	0.001	TRUE	0.001
ACETALDEHYDE:CYTOPLASM	0.001	TRUE	0.001
A REDUCED C-TYPE CYTOCHROME:EXTERNAL	0.001	TRUE	0.001
A PALMITOYL-[ACP]:CYTOPLASM	0.001	TRUE	0.001
A MYRISTOYL-[ACP]:CYTOPLASM	0.001	TRUE	0.001
A MALONYL-[ACP]:CYTOPLASM	0.001	TRUE	0.001
A HEXANOYL-[ACP]:CYTOPLASM	0.001	TRUE	0.001
A DODECANOYL-[ACP]:CYTOPLASM	0.001	TRUE	0.001
A DECANOYL-[ACP]:CYTOPLASM	0.001	TRUE	0.001
A BUTANOYL-[ACP]:CYTOPLASM	0.001	TRUE	0.001
A 3-OXOTETRADECANOYL-[ACP]:CYTOPLASM	0.001	TRUE	0.001
A 3-OXOOCTANOYL-[ACP]:CYTOPLASM	0.001	TRUE	0.001
A 3-OXOHEXANOYL-[ACP]:CYTOPLASM	0.001	TRUE	0.001
A 3-OXOHEXADECANOYL-[ACP]:CYTOPLASM	0.001	TRUE	0.001
A 3-OXODODECANOYL-[ACP]:CYTOPLASM	0.001	TRUE	0.001
A 3-OXODECANOYL-[ACP]:CYTOPLASM	0.001	TRUE	0.001
A (3R)-3-HYDROXYTETRADECANOYL-[ACP]:CYTOPLASM	0.001	TRUE	0.001
A (3R)-3-HYDROXYOCTANOYL-[ACP]:CYTOPLASM	0.001	TRUE	0.001
A (3R)-3-HYDROXYHEXANOYL-[ACP]:CYTOPLASM	0.001	TRUE	0.001
A (3R)-3-HYDROXYHEXADECANOYL-[ACP]:CYTOPLASM	0.001	TRUE	0.001
A (3R)-3-HYDROXYDODECANOYL-[ACP]:CYTOPLASM	0.001	TRUE	0.001
A (3R)-3-HYDROXYDECANOYL-[ACP]:CYTOPLASM	0.001	TRUE	0.001
A (3R)-3-HYDROXYBUTANOYL-[ACP]:CYTOPLASM	0.001	TRUE	0.001
A (2E)-TETRADEC-2-ENOYL-[ACP]:CYTOPLASM	0.001	TRUE	0.001
A (2E)-OCT-2-ENOYL-[ACP]:CYTOPLASM	0.001	TRUE	0.001
A (2E)-HEXADEC-2-ENOYL-[ACP]:CYTOPLASM	0.001	TRUE	0.001
ACETYL-COA:CYTOPLASM	0.001	TRUE	0.001
ADENINE:CYTOPLASM	0.001	TRUE	0.001
ADENOSINE-5'-PHOSPHOSULFATE:CYTOPLASM	0.001	TRUE	0.001
CDP:CYTOPLASM	0.001	TRUE	0.001
D-RIBULOSE-5-PHOSPHATE:CYTOPLASM	0.001	TRUE	0.001
D-RIBULOSE-1,5-BISPHOSPHATE:CYTOPLASM	0.001	TRUE	0.001
D-RIBOSE-5-PHOSPHATE:CYTOPLASM	0.001	TRUE	0.001
D-GLYCERALDEHYDE-3-PHOSPHATE:CYTOPLASM	0.001	TRUE	0.001
UTP:CYTOPLASM	0.001	TRUE	0.001
D-ERYTHRO-1-(IMIDAZOL-4-YL)-GLYCEROL-3-PHOSPHATE:CYTOPLASM	0.001	TRUE	0.001
CTP:CYTOPLASM	0.001	TRUE	0.001
CROTONYL-COA:CYTOPLASM	0.001	TRUE	0.001
CITRATE:CYTOPLASM	0.001	TRUE	0.001
CITRACONATE:CYTOPLASM	0.001	TRUE	0.001
CIS-ACONITATE:CYTOPLASM	0.001	TRUE	0.001
CHORISMATE:CYTOPLASM	0.001	TRUE	0.001
CARBAMOYL PHOSPHATE:CYTOPLASM	0.001	TRUE	0.001
ADENOSINE:CYTOPLASM	0.001	TRUE	0.001
BETA-D-GLUCOSE-6-PHOSPHATE:CYTOPLASM	0.001	TRUE	0.001
BETA-D-FRUCTOSE-6-PHOSPHATE:CYTOPLASM	0.001	TRUE	0.001
BETA-D-FRUCTOSE-1,6-BISPHOSPHATE:CYTOPLASM	0.001	TRUE	0.001
A_REDUCED_THIOREDOXIN:CYTOPLASM	0.001	TRUE	0.001
A_REDUCED_FERREDOXIN:CYTOPLASM	0.001	TRUE	0.001
ATP:CYTOPLASM	0.001	TRUE	0.001
ANTHRANILATE:CYTOPLASM	0.001	TRUE	0.001
AN OCTANOYL-[ACP]:CYTOPLASM	0.001	TRUE	0.001
AN ACETOACETYL-[ACP]:CYTOPLASM	0.001	TRUE	0.001
AMP:CYTOPLASM	0.001	TRUE	0.001
ADP:CYTOPLASM	0.001	TRUE	0.001
ADENYLO-SUCCINATE:CYTOPLASM	0.001	TRUE	0.001
A (2E)-HEX-2-ENOYL-[ACP]:CYTOPLASM	0.001	TRUE	0.001
A (2E)-DODEC-2-ENOYL-[ACP]:CYTOPLASM	0.001	TRUE	0.001
A (2E)-DEC-2-ENOYL-[ACP]:CYTOPLASM	0.001	TRUE	0.001
(S)-1-PYRROLINE-5-CARBOXYLATE:CYTOPLASM	0.001	TRUE	0.001
1-(5-PHOSPHO-BETA-D-RIBOSYL)-ATP:CYTOPLASM	0.001	TRUE	0.001
1-(5-PHOSPHO-BETA-D-RIBOSYL)-AMP:CYTOPLASM	0.001	TRUE	0.001
1-(2-CARBOXYPHENYLAMINO)-1-DEOXY-D-RIBULOSE-5-PHOSPHATE:CYTOPLASM	0.001	TRUE	0.001
(S)-METHYLMALONYL-COA:CYTOPLASM	0.001	TRUE	0.001
(S)-MALATE:EXTERNAL	0.001	TRUE	0.001
(S)-MALATE:CYTOPLASM	0.001	TRUE	0.001
(S)-DIHYDROOROTATE:CYTOPLASM	0.001	TRUE	0.001
(S)-3-METHYL-2-OXOPENTANOATE:CYTOPLASM	0.001	TRUE	0.001
(S)-3-HYDROXYBUTANOYL-COA:CYTOPLASM	0.001	TRUE	0.001
(S)-2-ACETOLACTATE:CYTOPLASM	0.001	TRUE	0.001
(S)-2-ACETO-2-HYDROXYBUTANOATE:CYTOPLASM	0.001	TRUE	0.001
(S)-2,3,4,5-TETRAHYDRODIPICOLINATE:CYTOPLASM	0.001	TRUE	0.001
(R)-METHYLMALONYL-COA:CYTOPLASM	0.001	TRUE	0.001
2-AMINOBUT-2-ENOATE:CYTOPLASM	0.001	TRUE	0.001
(R)-CITRAMALATE:CYTOPLASM	0.001	TRUE	0.001
(R)-2,3-DIHYDROXY-3-METHYLPENTANOATE:CYTOPLASM	0.001	TRUE	0.001
(2S,4S)-4-HYDROXY-2,3,4,5-TETRAHYDRODIPICOLINATE:CYTOPLASM	0.001	TRUE	0.001
(2S)-METHYLSUCCINYL-COA:CYTOPLASM	0.001	TRUE	0.001
(2S)-ETHYLMALONYL-COA:CYTOPLASM	0.001	TRUE	0.001
(2S)-2-ISOPROPYLMALATE:CYTOPLASM	0.001	TRUE	0.001
(2S)-2-ISOPROPYL-3-OXOSUCCINATE:CYTOPLASM	0.001	TRUE	0.001
(2R,3S)-BETA-METHYLMALYL-COA:CYTOPLASM	0.001	TRUE	0.001
(2R,3S)-3-METHYLMALATE:CYTOPLASM	0.001	TRUE	0.001
(2R,3S)-3-ISOPROPYLMALATE:CYTOPLASM	0.001	TRUE	0.001
(2R)-ETHYLMALONYL-COA:CYTOPLASM	0.001	TRUE	0.001
(2R)-2,3-DIHYDROXY-3-METHYLBUTANOATE:CYTOPLASM	0.001	TRUE	0.001
2-(FORMAMIDO)-N1-(5-PHOSPHO-BETA-D-RIBOSYL)ACETAMIDINE:CYTOPLASM	0.001	TRUE	0.001
2-IMINOBUTANOATE:CYTOPLASM	0.001	TRUE	0.001
A (2E)-BUT-2-ENOYL-[ACP]:CYTOPLASM	0.001	TRUE	0.001
3-PHOSPHO-D-GLYCEROYL-PHOSPHATE:CYTOPLASM	0.001	TRUE	0.001
5-PHOSPHO-BETA-D-RIBOSYLAMINE:CYTOPLASM	0.001	TRUE	0.001
5-PHOSPHO-ALPHA-D-RIBOSE-1-DIPHOSPHATE:CYTOPLASM	0.001	TRUE	0.001
5-O-(1-CARBOXYLATOVINYL)-3-PHOSPHONATOSHIKIMATE:CYTOPLASM	0.001	TRUE	0.001
5-FORMAMIDO-1-(5-PHOSPHO-D-RIBOSYL)-IMIDAZOLE-4-CARBOXAMIDE:CYTOPLASM	0.001	TRUE	0.001
5-AMINO-1-(5-PHOSPHO-D-RIBOSYL)IMIDAZOLE-4-CARBOXYLATE:CYTOPLASM	0.001	TRUE	0.001
5-AMINO-1-(5-PHOSPHO-D-RIBOSYL)IMIDAZOLE-4-CARBOXAMIDE:CYTOPLASM	0.001	TRUE	0.001
5-AMINO-1-(5-PHOSPHO-BETA-D-RIBOSYL)IMIDAZOLE:CYTOPLASM	0.001	TRUE	0.001
5-(5-PHOSPHO-D-RIBOSYL-AMINOFORMIMINO)-1-(5-PHOSPHORIBOSYL)-IMIDAZOLE-4-CARBOXAMIDE:CYTOPLASM	0.001	TRUE	0.001
5'-PHOSPHORIBOSYL-4-(N-SUCCINOCARBOXAMIDE)-5-AMINOIMIDAZOLE:CYTOPLASM	0.001	TRUE	0.001
4-METHYL-2-OXOPENTANOATE:CYTOPLASM	0.001	TRUE	0.001
3-PHOSPHOOXYPYRUVATE:CYTOPLASM	0.001	TRUE	0.001
3-PHOSPHO-L-SERINE:CYTOPLASM	0.001	TRUE	0.001
3-PHOSPHO-D-GLYCERATE:CYTOPLASM	0.001	TRUE	0.001
2-ISOPROPYLMALEATE:CYTOPLASM	0.001	TRUE	0.001
3-PHENYL-2-OXOPROPANOATE:CYTOPLASM	0.001	TRUE	0.001
3-METHYL-2-OXOBUTANOATE:CYTOPLASM	0.001	TRUE	0.001
3-DEOXY-D-ARABINO-HEPTULOSONATE-7-PHOSPHATE:CYTOPLASM	0.001	TRUE	0.001
3-DEHYDROSHIKIMATE:CYTOPLASM	0.001	TRUE	0.001
3-DEHYDROQUINATE:CYTOPLASM	0.001	TRUE	0.001
3-(IMIDAZOL-4-YL)-2-OXOPROPYL-PHOSPHATE:CYTOPLASM	0.001	TRUE	0.001
3-(4-HYDROXYPHENYL)PYRUVATE:CYTOPLASM	0.001	TRUE	0.001
3'-PHOSPHOADENYLYL-SULFATE:CYTOPLASM	0.001	TRUE	0.001
2-PHOSPHO-D-GLYCERATE:CYTOPLASM	0.001	TRUE	0.001
2-OXOGLUTARATE:CYTOPLASM	0.001	TRUE	0.001
2-OXOBUTANOATE:CYTOPLASM	0.001	TRUE	0.001
2-METHYLFUMARYL-COA:CYTOPLASM	0.001	TRUE	0.001
D-SEDOHEPTULOSE-1,7-BISPHOSPHATE:CYTOPLASM	0.001	TRUE	0.001
D-ERYTHROSE-4-PHOSPHATE:CYTOPLASM	0.001	TRUE	0.001
D-THREO-ISOCITRATE:CYTOPLASM	0.001	TRUE	0.001
L-GLUTAMINE:CYTOPLASM	0.001	TRUE	0.001
N2-FORMYL-N1-(5-PHOSPHO-BETA-D-RIBOSYL)GLYCINAMIDE:CYTOPLASM	0.001	TRUE	0.001
N1-(5-PHOSPHO-BETA-D-RIBOSYL)GLYCINAMIDE:CYTOPLASM	0.001	TRUE	0.001
N-SUCCINYL-L,L-2,6-DIAMINOPIMELATE:CYTOPLASM	0.001	TRUE	0.001
N-SUCCINYL-2-AMINO-6-KETOPIMELATE:CYTOPLASM	0.001	TRUE	0.001
N-CARBAMOYL-L-ASPARTATE:CYTOPLASM	0.001	TRUE	0.001
N-ACETYLGLUTAMYL-PHOSPHATE:CYTOPLASM	0.001	TRUE	0.001
N-ACETYL-L-ORNITHINE:CYTOPLASM	0.001	TRUE	0.001
N-ACETYL-L-GLUTAMATE:CYTOPLASM	0.001	TRUE	0.001
N-ACETYL-L-GLUTAMATE 5-SEMIALDEHYDE:CYTOPLASM	0.001	TRUE	0.001
N-(5-PHOSPHORIBOSYL)-ANTHRANILATE:CYTOPLASM	0.001	TRUE	0.001
MESO-DIAMINOPIMELATE:CYTOPLASM	0.001	TRUE	0.001
MALONYL-COA:CYTOPLASM	0.001	TRUE	0.001
L-VALINE:CYTOPLASM	0.001	TRUE	0.001
L-TYROSINE:CYTOPLASM	0.001	TRUE	0.001
L-TRYPTOPHAN:CYTOPLASM	0.001	TRUE	0.001
L-THREONINE:CYTOPLASM	0.001	TRUE	0.001
L-SERINE:CYTOPLASM	0.001	TRUE	0.001
L-PROLINE:CYTOPLASM	0.001	TRUE	0.001
L-PHENYLALANINE:CYTOPLASM	0.001	TRUE	0.001
L-ORNITHINE:CYTOPLASM	0.001	TRUE	0.001
L-METHIONINE:CYTOPLASM	0.001	TRUE	0.001
L-LYSINE:CYTOPLASM	0.001	TRUE	0.001
D-XYLULOSE-5-PHOSPHATE:CYTOPLASM	0.001	TRUE	0.001
L-ISOLEUCINE:CYTOPLASM	0.001	TRUE	0.001
L-HOMOSERINE:CYTOPLASM	0.001	TRUE	0.001
L-HOMOCYSTEINE:CYTOPLASM	0.001	TRUE	0.001
L-HISTIDINOL-PHOSPHATE:CYTOPLASM	0.001	TRUE	0.001
NAD+:CYTOPLASM	0.001	TRUE	0.001
NADH:CYTOPLASM	0.001	TRUE	0.001
O-ACETYL-L-HOMOSERINE:CYTOPLASM	0.001	TRUE	0.001
RNA	0.001	TRUE	0.001
UMP:CYTOPLASM	0.001	TRUE	0.001
UDP:CYTOPLASM	0.001	TRUE	0.001
UBIQUINONE:CYTOPLASM	0.001	TRUE	0.001
SULFITE:CYTOPLASM	0.001	TRUE	0.001
SUCCINYL-COA:CYTOPLASM	0.001	TRUE	0.001
SUCCINATE:EXTERNAL	0.001	TRUE	0.001
SUCCINATE:CYTOPLASM	0.001	TRUE	0.001
SHIKIMATE:CYTOPLASM	0.001	TRUE	0.001
SHIKIMATE-3-PHOSPHATE:CYTOPLASM	0.001	TRUE	0.001
S-RIBOSYL-L-HOMOCYSTEINE:CYTOPLASM	0.001	TRUE	0.001
S-ADENOSYL-L-METHIONINE:CYTOPLASM	0.001	TRUE	0.001
S-ADENOSYL-L-HOMOCYSTEINE:CYTOPLASM	0.001	TRUE	0.001
PYRUVATE:CYTOPLASM	0.001	TRUE	0.001
O-ACETYL-L-SERINE:CYTOPLASM	0.001	TRUE	0.001
PROTEIN	0.001	TRUE	0.001
PROPANOYL-COA:CYTOPLASM	0.001	TRUE	0.001
PROPANOATE:CYTOPLASM	0.001	TRUE	0.001
PREPHENATE:CYTOPLASM	0.001	TRUE	0.001
PHOSPHORIBULOSYLFORMIMINO-AICAR-PHOSPHATE:CYTOPLASM	0.001	TRUE	0.001
PHOSPHOENOLPYRUVATE:CYTOPLASM	0.001	TRUE	0.001
PALMITATE:CYTOPLASM	0.001	TRUE	0.001
OXALOACETATE:CYTOPLASM	0.001	TRUE	0.001
OROTIDINE 5'-PHOSPHATE:CYTOPLASM	0.001	TRUE	0.001
OROTATE:CYTOPLASM	0.001	TRUE	0.001
O-SUCCINYL-L-HOMOSERINE:CYTOPLASM	0.001	TRUE	0.001
O-PHOSPHO-L-HOMOSERINE:CYTOPLASM	0.001	TRUE	0.001
L-HISTIDINE:CYTOPLASM	0.001	TRUE	0.001
L-LEUCINE:CYTOPLASM	0.001	TRUE	0.001
L-GLUTAMATE:CYTOPLASM	0.001	TRUE	0.001
DUTP:CYTOPLASM	0.001	TRUE	0.001
GLYCINE:CYTOPLASM	0.001	TRUE	0.001
GLYCERONE_PHOSPHATE:CYTOPLASM	0.001	TRUE	0.001
GDP:CYTOPLASM	0.001	TRUE	0.001
L-GLUTAMATE-5-SEMIALDEHYDE:CYTOPLASM	0.001	TRUE	0.001
GAMMA-L-GLUTAMYL 5-PHOSPHATE:CYTOPLASM	0.001	TRUE	0.001
FUMARATE:EXTERNAL	0.001	TRUE	0.001
FUMARATE:CYTOPLASM	0.001	TRUE	0.001
FORMATE:CYTOPLASM	0.001	TRUE	0.001
FAD:CYTOPLASM	0.001	TRUE	0.001
ETHANOL:EXTERNAL	0.001	TRUE	0.001
ETHANOL:CYTOPLASM	0.001	TRUE	0.001
DUMP:CYTOPLASM	0.001	TRUE	0.001
GMP:CYTOPLASM	0.001	TRUE	0.001
DUDP:CYTOPLASM	0.001	TRUE	0.001
DTTP:CYTOPLASM	0.001	TRUE	0.001
DTMP:CYTOPLASM	0.001	TRUE	0.001
DTDP:CYTOPLASM	0.001	TRUE	0.001
DNA	0.001	TRUE	0.001
DGTP:CYTOPLASM	0.001	TRUE	0.001
DGDP:CYTOPLASM	0.001	TRUE	0.001
DCTP:CYTOPLASM	0.001	TRUE	0.001
DCDP:CYTOPLASM	0.001	TRUE	0.001
DATP:CYTOPLASM	0.001	TRUE	0.001
DADP:CYTOPLASM	0.001	TRUE	0.001
GLYOXYLATE:CYTOPLASM	0.001	TRUE	0.001
(1S,2R)-1-C-(INDOL-3-YL)GLYCEROL-3-PHOSPHATE:CYTOPLASM	0.001	TRUE	0.001
L-ASPARTATE-4-SEMIALDEHYDE:CYTOPLASM	0.001	TRUE	0.001
H2S:CYTOPLASM	0.001	TRUE	0.001
L-ARGININE:CYTOPLASM	0.001	TRUE	0.001
L-ALANINE:CYTOPLASM	0.001	TRUE	0.001
L,L-DIAMINOPIMELATE:CYTOPLASM	0.001	TRUE	0.001
INDOLE:CYTOPLASM	0.001	TRUE	0.001
IMP:CYTOPLASM	0.001	TRUE	0.001
HISTIDINOL:CYTOPLASM	0.001	TRUE	0.001
HISTIDINAL:CYTOPLASM	0.001	TRUE	0.001
L-ASPARAGINE:CYTOPLASM	0.001	TRUE	0.001
L-ASPARTATE:CYTOPLASM	0.001	TRUE	0.001
L-ARGININOSUCCINATE:CYTOPLASM	0.001	TRUE	0.001
L-ASPARTYL-4-PHOSPHATE:CYTOPLASM	0.001	TRUE	0.001
L-CITRULLINE:CYTOPLASM	0.001	TRUE	0.001
L-CYSTATHIONINE:CYTOPLASM	0.001	TRUE	0.001
H2CO3:CYTOPLASM	0.001	TRUE	0.001
L-CYSTEINE:CYTOPLASM	0.001	TRUE	0.001
GTP:CYTOPLASM	0.001	TRUE	0.001
SULFATE:CYTOPLASM	0.001	TRUE	0.001
DIPHOSPHATE:CYTOPLASM	0.001	TRUE	0.001
TETRAHYDROFOLATE:CYTOPLASM	0.001	TRUE	0.001
(4S)-4,5-DIHYDROXYPENTAN-2,3-DIONE:CYTOPLASM	0.001	TRUE	0.001
UBIQUINOL:CYTOPLASM	0.001	TRUE	0.001
COA:CYTOPLASM	0.001	TRUE	0.001
CO2:CYTOPLASM	0.001	TRUE	0.001
A 7,8-DIHYDROFOLATE:CYTOPLASM	0.001	TRUE	0.001
ADENOSINE-3',5'-BISPHOSPHATE:CYTOPLASM	0.001	TRUE	0.001
5-METHYLTETRAHYDROFOLATE:CYTOPLASM	0.001	TRUE	0.001
CELL	0.001	TRUE	0.001
N10-FORMYLTETRAHYDROFOLATE:CYTOPLASM	0.001	TRUE	0.001
PHOTON:CYTOPLASM	0.001	TRUE	0.001
FADH2:CYTOPLASM	0.001	TRUE	0.001
ORTHOPHOSPHATE:CYTOPLASM	0.001	TRUE	0.001
AN_OXIDIZED_THIOREDOXIN:CYTOPLASM	0.001	TRUE	0.001
AN_OXIDIZED_FERREDOXIN:CYTOPLASM	0.001	TRUE	0.001
AN OXIDIZED C-TYPE CYTOCHROME:EXTERNAL	0.001	TRUE	0.001
5,10-METHYLENETETRAHYDROFOLATE:CYTOPLASM	0.001	TRUE	0.001
ACETATE:PERIPLASMIC MEMBRANE	0.001	TRUE	0.001
H2O:CYTOPLASM	0.001	TRUE	0.001
NADPH:CYTOPLASM	0.001	TRUE	0.001
NADP+:CYTOPLASM	0.001	TRUE	0.001
ACYL-CARRIER PROTEIN:CYTOPLASM	0.001	TRUE	0.001
NH3:CYTOPLASM	0.001	TRUE	0.001
